# Supplementary material for: Pressure-induced transformation of CH3NH3PbI3: the role of the noble-gas pressure transmitting media
Source: Acta Crystallogr B Struct Sci Cryst Eng Mater. 2019 May 18;75(Pt 3):361–70. doi: 10.1107/S2052520619004554 (PMC6549221; doi:10.1107/S2052520619004554)
Supplement: Supplementary file 1 [file b-75-00361-sup1.cif]

data_global
#==============================================================================

# PROCESSING SUMMARY (IUCr Office Use Only)

_journal_date_recd_electronic      2018-12-05
_journal_date_to_coeditor         ?
_journal_date_from_coeditor       ?
_journal_date_accepted     2019-04-03
_journal_date_printers_first      ?
_journal_date_printers_final      ?
_journal_date_proofs_out          ?
_journal_date_proofs_in           ?
_journal_coeditor_name            ?
_journal_coeditor_code      DK5077SUP1
_journal_coeditor_notes
; ?
;
_journal_paper_category      FA
_journal_techeditor_code      B190455
_iucr_compatibility_tag          ACTA95
_journal_techeditor_notes  
;
;
_journal_coden_ASTM               ?
_journal_name_full                ?
_journal_year                     ?
_journal_volume                   ?
_journal_issue                    ?
_journal_page_first               ?
_journal_page_last                ?
_journal_suppl_publ_number        ?
_journal_suppl_publ_pages         ?

#==============================================================================

#=======================================================================

_audit_creation_method           'Jana2006 Version : 10/03/2017'


#=======================================================================

# 2. SUBMISSION DETAILS

_publ_contact_author_name        'Alla Arakcheeva'
_publ_contact_author_address     
; Ecole Polytechnique Federale de Lausanne, Switzerland 
;
_publ_contact_author_email       alla.arakcheeva@epfl.ch
_publ_contact_author_phone       +41216933371


#=======================================================================

# 3. TITLE AND AUTHOR LIST

_publ_section_title              
; Pressure-induced transformation of CH3NH3PbI3:
role of the noble-gas pressure transmitting media
;
loop_
_publ_author_name
_publ_author_address
; Alla Arakcheeva      # name
;
; Ecole Polytechnique Federale de Lausanne, Switzerland      # address
;
; Volodymyr Svitlyk      # name
;
; ID27 High Pressure Beamline, ESRF, Grenoble, France      # address
;
; Eleonora Poloni      # name
;
; Universita di Roma La Sapienza, Italy      # address
;
; Laura Henry      # name
;
; ID27 High Pressure Beamline, ESRF, Grenoble, France      # address
;
; Dmitry Chernyshov      # name
;
; Swiss-Norwegian Beam Lines, ESRF, Grenoble, France      # address
;
; Andrzej Sienkiewicz      # name
;
; Ecole Polytechnique Federale de Lausanne, Switzerland      # address
;
; Gaetan Giriat      # name
;
; Ecole Polytechnique Federale de Lausanne, Switzerland      # address
;
; Anastasiia Glushkova      # name
;
; Ecole Polytechnique Federale de Lausanne, Switzerland      # address
;
; Marton Kollar      # name
;
; Ecole Polytechnique Federale de Lausanne, Switzerland      # address
;
; Balint Nafradi      # name
;
; Ecole Polytechnique Federale de Lausanne, Switzerland      # address
;
; Laszlo Forro      # name
;
; Ecole Polytechnique Federale de Lausanne, Switzerland      # address
;
;Endre Horvath      # name
;
; Ecole Polytechnique Federale de Lausanne, Switzerland      # address
;
#=======================================================================


#=======================================================================
data_I
_database_code_depnum_ccdc_archive 'CCDC 1907811'
#=======================================================================

# 5. CHEMICAL DATA

_chemical_name_systematic        
; neon methylammonium lead iodide
;
_chemical_formula_moiety         ?
_chemical_formula_sum            'C1 H6 I3 N1 Ne0.424 Pb1'
_chemical_formula_weight         628.5

#=======================================================================

# 6. CRYSTAL DATA

_symmetry_cell_setting           trigonal
_symmetry_space_group_name_H-M   'R -3'
_symmetry_space_group_name_Hall  '-R 3'
_symmetry_Int_Tables_number      148

loop_
_space_group_symop_id
_space_group_symop_operation_xyz
1 x,y,z
2 -y,x-y,z
3 -x+y,-x,z
4 -x,-y,-z
5 y,-x+y,-z
6 x-y,x,-z
7 x+2/3,y+1/3,z+1/3
8 -y+2/3,x-y+1/3,z+1/3
9 -x+y+2/3,-x+1/3,z+1/3
10 -x+2/3,-y+1/3,-z+1/3
11 y+2/3,-x+y+1/3,-z+1/3
12 x-y+2/3,x+1/3,-z+1/3
13 x+1/3,y+2/3,z+2/3
14 -y+1/3,x-y+2/3,z+2/3
15 -x+y+1/3,-x+2/3,z+2/3
16 -x+1/3,-y+2/3,-z+2/3
17 y+1/3,-x+y+2/3,-z+2/3
18 x-y+1/3,x+2/3,-z+2/3

_cell_length_a                   17.3128(9)
_cell_length_b                   17.3128(9)
_cell_length_c                   10.6019(9)
_cell_angle_alpha                90
_cell_angle_beta                 90
_cell_angle_gamma                120
_cell_volume                     2752.0(4)

loop_
_twin_individual_id
_twin_individual_mass_fraction_refined
_twin_individual_twin_matrix_11
_twin_individual_twin_matrix_12
_twin_individual_twin_matrix_13
_twin_individual_twin_matrix_21
_twin_individual_twin_matrix_22
_twin_individual_twin_matrix_23
_twin_individual_twin_matrix_31
_twin_individual_twin_matrix_32
_twin_individual_twin_matrix_33
1 0.472(10) 1 0 0 0 1 0 0 0 1
2 0.528(10) 1 -1 0 0 -1 0 0 0 -1

_cell_formula_units_Z            12

_cell_measurement_reflns_used    1677
_cell_measurement_theta_min      2.77
_cell_measurement_theta_max      12.84
_cell_measurement_temperature    293
_cell_measurement_pressure       0.69

_exptl_crystal_density_diffrn    4.551
_exptl_crystal_F_000             3099

_exptl_absorpt_coefficient_mu    5.249
_exptl_crystal_description       irregular
_exptl_absorpt_correction_type   empirical
_exptl_absorpt_process_details   
;
CrysAlisPro, Agilent Technologies,
Version 1.171.37.35 (release 13-08-2014 CrysAlis171 .NET)
(compiled Aug 13 2014,18:06:01)
Empirical absorption correction using spherical harmonics,
 implemented in SCALE3 ABSPACK scaling algorithm.
;

#=======================================================================

# 7. EXPERIMENTAL DATA

_exptl_special_details           'High pressure P = 0.69 GPa. Ne-PTM.'

_diffrn_ambient_temperature      293
_diffrn_pressure                 0.69
_diffrn_source                   synchrotron
_diffrn_radiation_type           synchrotron
_diffrn_radiation_source         synchrotron
_diffrn_radiation_wavelength     0.3738
_diffrn_measurement_device_type  'abstract diffractometer'
_diffrn_detector                 'Mar165 CCD'

_diffrn_reflns_number            1677
_diffrn_reflns_theta_min         2.77
_diffrn_reflns_theta_max         12.84
_diffrn_reflns_theta_full        8.14
_diffrn_measured_fraction_theta_max 0.63
_diffrn_measured_fraction_theta_full 0.73
_diffrn_reflns_av_R_equivalents  0.0545
_diffrn_reflns_av_unetI/netI     0.0592
_diffrn_reflns_limit_h_min       -20
_diffrn_reflns_limit_h_max       20
_diffrn_reflns_limit_k_min       -14
_diffrn_reflns_limit_k_max       16
_diffrn_reflns_limit_l_min       -11
_diffrn_reflns_limit_l_max       12

_diffrn_radiation_probe          synchrotron


#=======================================================================

# 8. REFINEMENT DATA

_refine_special_details          
;No H atoms are included into the model; Twined structure. C, N and Ne 
atoms have been refined with isotropic ADP. This is due to the limited 
number of reflections obtained in the high-pressure experiment.
;

_reflns_number_total             799
_reflns_number_gt                392
_reflns_threshold_expression     I>3\s(I)

_refine_ls_structure_factor_coef F
_refine_ls_R_factor_gt           0.0695
_refine_ls_wR_factor_gt          0.0691
_refine_ls_R_factor_all          0.0917
_refine_ls_wR_factor_ref         0.0776
_refine_ls_goodness_of_fit_ref   1.69
_refine_ls_goodness_of_fit_gt    2.20
_refine_ls_restrained_S_gt       ?
_refine_ls_restrained_S_all      ?
_refine_ls_number_reflns         799
_refine_ls_number_parameters     44
_refine_ls_number_restraints     0
_refine_ls_number_constraints    8
_refine_ls_weighting_scheme      sigma
_refine_ls_weighting_details     w=1/(\s^2^(F)+0.0001F^2^)
_refine_ls_shift/su_max          0.0477
_refine_ls_shift/su_mean         0.0059
_refine_diff_density_max         1.87
_refine_diff_density_min         -1.68
_refine_ls_extinction_method     none

loop_
_atom_type_symbol
_atom_type_scat_dispersion_real
_atom_type_scat_dispersion_imag
_atom_type_scat_source
C -0.0003 0.0004 'International Tables Vol C tables 4.2.6.8 and 6.1.1.1'
I -8.1659 3.0881 'International Tables Vol C tables 4.2.6.8 and 6.1.1.1'
N 0.0001 0.0008 'International Tables Vol C tables 4.2.6.8 and 6.1.1.1'
Ne 0.0041 0.0040 'International Tables Vol C tables 4.2.6.8 and 6.1.1.1'
Pb -0.6363 3.6002 'International Tables Vol C tables 4.2.6.8 and 6.1.1.1'

#=======================================================================

# 9. ATOMIC COORDINATES AND DISPLACEMENT PARAMETERS

loop_
_atom_site_label
_atom_site_type_symbol
_atom_site_fract_x
_atom_site_fract_y
_atom_site_fract_z
_atom_site_adp_type
_atom_site_U_iso_or_equiv
_atom_site_site_symmetry_multiplicity
_atom_site_occupancy
_atom_site_calc_flag
_atom_site_refinement_flags
_atom_site_disorder_assembly
_atom_site_disorder_group
  Pb1 Pb 0.5 0 0 Uani 0.0476(8) 9 1 d . . .
  Pb2 Pb 0 0 0 Uani 0.0495(9) 3 1 d . . .
  I1 I 0.3105(2) 0.4087(3) 0.1193(4) Uani 0.117(3) 18 1 d . . .
  I2 I 0.0477(3) 0.1643(3) 0.1698(5) Uani 0.117(3) 18 1 d . . .
  N1 N -0.148(3) 0.206(2) 0.201(4) Uiso 0.095(10) 18 0.5 d . . .
  C1 C -0.148(3) 0.206(2) 0.201(4) Uiso 0.095(10) 18 0.5 d . . .
  Ne1 Ne 0.416(4) -0.156(3) 0.358(5) Uiso 0.019(12) 18 0.1583 d . . .
  N2 N 0.036(4) 0.029(4) 0.442(6) Uiso 0.031(16) 18 0.1667 d . . .
  C2 C 0.036(4) 0.029(4) 0.442(6) Uiso 0.031(16) 18 0.1667 d . . .
  Ne2 Ne 0.359(7) -0.074(8) 0.617(10) Uiso 0.06(2) 18 0.124 d . . .


loop_
_atom_site_aniso_label
_atom_site_aniso_type_symbol
_atom_site_aniso_U_11
_atom_site_aniso_U_22
_atom_site_aniso_U_33
_atom_site_aniso_U_12
_atom_site_aniso_U_13
_atom_site_aniso_U_23
 Pb1 Pb 0.0515(10) 0.0510(11) 0.0382(8) 0.0241(9) -0.0013(6) 0.0001(7)
 Pb2 Pb 0.0547(11) 0.0547(11) 0.0391(13) 0.0273(6) 0 0
 I1 I 0.068(2) 0.171(5) 0.076(2) 0.034(3) 0.0446(19) 0.023(2)
 I2 I 0.125(4) 0.089(3) 0.128(3) 0.046(3) -0.035(3) -0.072(3)

#=======================================================================

# 10. MOLECULAR GEOMETRY


loop_
 _geom_bond_atom_site_label_1
 _geom_bond_atom_site_label_2
 _geom_bond_site_symmetry_1
 _geom_bond_site_symmetry_2
 _geom_bond_distance
 _geom_bond_publ_flag
  Pb1 I1 . 13_544 3.131(4) ?
  Pb1 I1 . 2_655 3.111(7) ?
  Pb1 I1 . 10_555 3.131(4) ?
  Pb1 I1 . 5_555 3.111(7) ?
  Pb1 I2 . 13_544 3.128(5) ?
  Pb1 I2 . 10_555 3.128(5) ?
  Pb2 I2 . . 3.108(6) ?
  Pb2 I2 . 2_555 3.108(5) ?
  Pb2 I2 . 3_555 3.108(8) ?
  Pb2 I2 . 4_555 3.108(6) ?
  Pb2 I2 . 5_555 3.108(5) ?
  Pb2 I2 . 6_555 3.108(8) ?
  I1 Ne1 . 10_555 2.61(7) ?
  I1 Ne2 . 17_555 2.81(17) ?
  I2 Ne1 . 18_445 2.60(6) ?
  I2 Ne2 . 7_454 2.98(12) ?
  N1 C1 . 10_455 1.38(5) ?
  N1 Ne1 . 15_554 2.79(9) ?
  N1 Ne1 . 18_445 2.94(10) ?
  N1 Ne2 . 15_554 1.76(11) ?
  N1 Ne2 . 18_445 3.14(11) ?
  Ne1 C2 . 17_545 3.18(10) ?
  Ne1 C2 . 18_545 2.55(7) ?
  N2 C2 . 5_556 1.35(10) ?
  N2 C2 . 6_556 1.35(10) ?

loop_
 _geom_angle_atom_site_label_1
 _geom_angle_atom_site_label_2
 _geom_angle_atom_site_label_3
 _geom_angle_site_symmetry_1
 _geom_angle_site_symmetry_2
 _geom_angle_site_symmetry_3
 _geom_angle
 _geom_angle_publ_flag
  I1 Pb1 I1 13_544 . 2_655 90.37(13) ?
  I1 Pb1 I1 13_544 . 10_555 180.0(5) ?
  I1 Pb1 I1 13_544 . 5_555 89.63(13) ?
  I1 Pb1 I2 13_544 . 13_544 90.14(12) ?
  I1 Pb1 I2 13_544 . 10_555 89.86(12) ?
  I1 Pb1 I1 2_655 . 10_555 89.63(13) ?
  I1 Pb1 I1 2_655 . 5_555 180.0(5) ?
  I1 Pb1 I2 2_655 . 13_544 89.47(15) ?
  I1 Pb1 I2 2_655 . 10_555 90.53(15) ?
  I1 Pb1 I1 10_555 . 5_555 90.37(13) ?
  I1 Pb1 I2 10_555 . 13_544 89.86(12) ?
  I1 Pb1 I2 10_555 . 10_555 90.14(12) ?
  I1 Pb1 I2 5_555 . 13_544 90.53(15) ?
  I1 Pb1 I2 5_555 . 10_555 89.47(15) ?
  I2 Pb1 I2 13_544 . 10_555 180.0(5) ?
  I2 Pb2 I2 . . 2_555 89.82(16) ?
  I2 Pb2 I2 . . 3_555 89.82(16) ?
  I2 Pb2 I2 . . 4_555 180.0(5) ?
  I2 Pb2 I2 . . 5_555 90.18(16) ?
  I2 Pb2 I2 . . 6_555 90.18(16) ?
  I2 Pb2 I2 2_555 . 3_555 89.82(17) ?
  I2 Pb2 I2 2_555 . 4_555 90.18(16) ?
  I2 Pb2 I2 2_555 . 5_555 180.0(5) ?
  I2 Pb2 I2 2_555 . 6_555 90.18(17) ?
  I2 Pb2 I2 3_555 . 4_555 90.18(16) ?
  I2 Pb2 I2 3_555 . 5_555 90.18(17) ?
  I2 Pb2 I2 3_555 . 6_555 180.0(5) ?
  I2 Pb2 I2 4_555 . 5_555 89.82(16) ?
  I2 Pb2 I2 4_555 . 6_555 89.82(16) ?
  I2 Pb2 I2 5_555 . 6_555 89.82(17) ?
  Pb1 I1 Pb1 7_455 . 3_665 157.44(14) ?
  Ne1 I2 Ne2 18_445 . 7_454 113(3) ?
  C1 N1 Ne1 10_455 . 15_554 82(3) ?
  C1 N1 Ne1 10_455 . 18_445 70(3) ?
  C1 N1 Ne2 10_455 . 15_554 178(5) ?
  N1 C1 Ne1 10_455 . 15_554 82(3) ?
  N1 C1 Ne1 10_455 . 18_445 70(3) ?
  N1 C1 Ne2 10_455 . 15_554 178(5) ?
  Ne1 C1 Ne1 15_554 . 18_445 152(2) ?
  Ne1 C1 Ne2 15_554 . 15_554 96(6) ?
  Ne1 C1 Ne2 15_554 . 18_445 83(3) ?
  Ne1 C1 Ne2 18_445 . 15_554 112(6) ?
  Ne1 C1 Ne2 18_445 . 18_445 69(3) ?
  Ne2 C1 Ne2 15_554 . 18_445 179(5) ?
  I1 Ne1 I2 10_555 . 17_545 171.8(19) ?
  I1 Ne1 C1 10_555 . 8_555 88(2) ?
  I1 Ne1 C1 10_555 . 17_545 86.9(19) ?
  I1 Ne1 C2 10_555 . 17_545 106(2) ?
  I1 Ne1 C2 10_555 . 18_545 92(3) ?
  I2 Ne1 C1 17_545 . 8_555 89.0(19) ?
  I2 Ne1 C1 17_545 . 17_545 86.7(18) ?
  I2 Ne1 C2 17_545 . 17_545 78(2) ?
  I2 Ne1 C2 17_545 . 18_545 93(3) ?
  N1 Ne1 C2 8_555 . 17_545 164(3) ?
  N1 Ne1 C2 8_555 . 18_545 167(3) ?
  N1 Ne1 C2 17_545 . 17_545 156(3) ?
  N1 Ne1 C2 17_545 . 18_545 165(3) ?
  C1 Ne1 C2 8_555 . 17_545 164(3) ?
  C1 Ne1 C2 8_555 . 18_545 167(3) ?
  C1 Ne1 C2 17_545 . 17_545 156(3) ?
  C1 Ne1 C2 17_545 . 18_545 165(3) ?
  Ne1 N2 Ne1 17_555 . 18_445 106(3) ?
  Ne1 N2 C2 17_555 . 2_555 145(6) ?
  Ne1 N2 C2 17_555 . 3_555 121(8) ?
  Ne1 N2 C2 17_555 . 4_556 159(5) ?
  Ne1 N2 C2 17_555 . 5_556 124(5) ?
  Ne1 N2 C2 17_555 . 6_556 141(4) ?
  Ne1 N2 C2 18_445 . 3_555 95(7) ?
  Ne1 N2 C2 18_445 . 4_556 94(4) ?
  Ne1 N2 C2 18_445 . 5_556 129(5) ?
  Ne1 N2 C2 18_445 . 6_556 92(6) ?
  I1 Ne2 I2 18_545 . 13_545 135(4) ?
  I1 Ne2 C1 18_545 . 8_555 115(6) ?
  I1 Ne2 C1 18_545 . 17_545 115(4) ?
  I2 Ne2 C1 13_545 . 8_555 108(6) ?
  I2 Ne2 C1 13_545 . 17_545 109(4) ?

#=======================================================================

_chemical_name_common            Ne-MAPbI3
_exptl_crystal_recrystallization_method 
'Reaction under pressure of 0.69 GPa between Ne-PTM and MAPbI3'
_chemical_properties_physical    Pressure-sensitive

#=======================================================================
data_II
_database_code_depnum_ccdc_archive 'CCDC 1907812'
#=======================================================================

# 5. CHEMICAL DATA

_chemical_name_systematic        
; neon methylammonium lead iodide
;
_chemical_formula_moiety         ?
_chemical_formula_sum            'C1 H6 I3 N1 Ne0.601 Pb1'
_chemical_formula_weight         632.1

#=======================================================================

# 6. CRYSTAL DATA

_symmetry_cell_setting           trigonal
_symmetry_space_group_name_H-M   'R -3'
_symmetry_space_group_name_Hall  '-R 3'
_symmetry_Int_Tables_number      148

loop_
_space_group_symop_id
_space_group_symop_operation_xyz
1 x,y,z
2 -y,x-y,z
3 -x+y,-x,z
4 -x,-y,-z
5 y,-x+y,-z
6 x-y,x,-z
7 x+2/3,y+1/3,z+1/3
8 -y+2/3,x-y+1/3,z+1/3
9 -x+y+2/3,-x+1/3,z+1/3
10 -x+2/3,-y+1/3,-z+1/3
11 y+2/3,-x+y+1/3,-z+1/3
12 x-y+2/3,x+1/3,-z+1/3
13 x+1/3,y+2/3,z+2/3
14 -y+1/3,x-y+2/3,z+2/3
15 -x+y+1/3,-x+2/3,z+2/3
16 -x+1/3,-y+2/3,-z+2/3
17 y+1/3,-x+y+2/3,-z+2/3
18 x-y+1/3,x+2/3,-z+2/3

_cell_length_a                   17.0325(9)
_cell_length_b                   17.0325(9)
_cell_length_c                   10.4338(5)
_cell_angle_alpha                90
_cell_angle_beta                 90
_cell_angle_gamma                120
_cell_volume                     2621.4(4)

loop_
_twin_individual_id
_twin_individual_mass_fraction_refined
_twin_individual_twin_matrix_11
_twin_individual_twin_matrix_12
_twin_individual_twin_matrix_13
_twin_individual_twin_matrix_21
_twin_individual_twin_matrix_22
_twin_individual_twin_matrix_23
_twin_individual_twin_matrix_31
_twin_individual_twin_matrix_32
_twin_individual_twin_matrix_33
1 0.481(8) 1 0 0 0 1 0 0 0 1
2 0.519(9) -1 0 0 -1 1 0 0 0 -1

_cell_formula_units_Z            12

_cell_measurement_reflns_used    1449
_cell_measurement_theta_min      2.81
_cell_measurement_theta_max      12.81
_cell_measurement_temperature    293
_cell_measurement_pressure       1.5

_exptl_crystal_density_diffrn    4.8049
_exptl_crystal_F_000             3120

_exptl_absorpt_coefficient_mu    13.407
_exptl_crystal_description       irregular
_exptl_absorpt_correction_type   empirical
_exptl_absorpt_process_details   
;
CrysAlisPro, Agilent Technologies,
Version 1.171.37.35 (release 13-08-2014 CrysAlis171 .NET)
(compiled Aug 13 2014,18:06:01)
Empirical absorption correction using spherical harmonics,
 implemented in SCALE3 ABSPACK scaling algorithm.
;

#=======================================================================

# 7. EXPERIMENTAL DATA

_exptl_special_details           'High pressure P = 1.5 GPa.  Ne-PTM.'

_diffrn_ambient_temperature      293
_diffrn_pressure                 1.5
_diffrn_source                   synchrotron
_diffrn_radiation_type           synchrotron
_diffrn_radiation_source         synchrotron
_diffrn_radiation_wavelength     0.3738
_diffrn_measurement_device_type  'abstract diffractometer'
_diffrn_detector                 'Mar165 CCD'

_diffrn_reflns_number            1449
_diffrn_reflns_theta_min         2.81
_diffrn_reflns_theta_max         12.81
_diffrn_reflns_theta_full        11.67
_diffrn_measured_fraction_theta_max 0.66
_diffrn_measured_fraction_theta_full 0.67
_diffrn_reflns_av_R_equivalents  0.0481
_diffrn_reflns_av_unetI/netI     0.0411
_diffrn_reflns_limit_h_min       -16
_diffrn_reflns_limit_h_max       12
_diffrn_reflns_limit_k_min       -20
_diffrn_reflns_limit_k_max       20
_diffrn_reflns_limit_l_min       -9
_diffrn_reflns_limit_l_max       11

_diffrn_radiation_probe          synchrotron

#=======================================================================

# 8. REFINEMENT DATA

_refine_special_details          
;No H atoms are included into the model; Twined structure. C, N and Ne atoms
 have been refined with isotropic ADP. This is due to the limited number of
 reflections obtained in the high-pressure experiment.
;

_reflns_number_total             673
_reflns_number_gt                427
_reflns_threshold_expression     I>3\s(I)

_refine_ls_structure_factor_coef F
_refine_ls_R_factor_gt           0.0488
_refine_ls_wR_factor_gt          0.0519
_refine_ls_R_factor_all          0.0716
_refine_ls_wR_factor_ref         0.0591
_refine_ls_goodness_of_fit_ref   1.73
_refine_ls_goodness_of_fit_gt    1.94
_refine_ls_number_reflns         673
_refine_ls_number_parameters     40
_refine_ls_number_restraints     1
_refine_ls_number_constraints    0
_refine_ls_weighting_scheme      sigma
_refine_ls_weighting_details     w=1/(\s^2^(F)+0.0001F^2^)
_refine_ls_shift/su_max          0.0481
_refine_ls_shift/su_mean         0.0160
_refine_diff_density_max         1.00
_refine_diff_density_min         -0.89
_refine_ls_extinction_method     
'B-C type 1 Gaussian isotropic (Becker & Coppens, 1974)'
_refine_ls_extinction_coef       140.2(10)


loop_
_atom_type_symbol
_atom_type_scat_dispersion_real
_atom_type_scat_dispersion_imag
_atom_type_scat_source
C -0.0003 0.0004 'International Tables Vol C tables 4.2.6.8 and 6.1.1.1'
H 0.0000 0.0000 'International Tables Vol C tables 4.2.6.8 and 6.1.1.1'
I -8.1659 3.0881 'International Tables Vol C tables 4.2.6.8 and 6.1.1.1'
N 0.0001 0.0008 'International Tables Vol C tables 4.2.6.8 and 6.1.1.1'
Ne 0.0041 0.0040 'International Tables Vol C tables 4.2.6.8 and 6.1.1.1'
Pb -0.6363 3.6002 'International Tables Vol C tables 4.2.6.8 and 6.1.1.1'

_computing_data_collection       ?
_computing_cell_refinement       ?
_computing_data_reduction        ?
_computing_structure_solution    ?
_computing_structure_refinement  ?
_computing_molecular_graphics    ?
_computing_publication_material  ?

loop_
_restr_distance_atom_site_label_1
_restr_distance_site_symmetry_1
_restr_distance_atom_site_label_2
_restr_distance_site_symmetry_2
_restr_distance_target
_restr_distance_target_weight_param
N2 . N2 5_556 1.5 0.03

#=======================================================================

# 9. ATOMIC COORDINATES AND DISPLACEMENT PARAMETERS

loop_
 _atom_site_label
 _atom_site_type_symbol
 _atom_site_fract_x
 _atom_site_fract_y
 _atom_site_fract_z
 _atom_site_adp_type
 _atom_site_U_iso_or_equiv
 _atom_site_site_symmetry_multiplicity
 _atom_site_occupancy
 _atom_site_calc_flag
 _atom_site_refinement_flags
 _atom_site_disorder_assembly
 _atom_site_disorder_group
  Pb1 Pb 0.5 0 0 Uani 0.0490(6) 9 1 d . . .
  Pb2 Pb 0 0 0 Uani 0.0502(8) 3 1 d . . .
  I1 I 0.30622(18) 0.4074(3) 0.1121(3) Uani 0.1047(19) 18 1 d . . .
  I2 I 0.0411(2) 0.1639(3) 0.1723(5) Uani 0.1023(18) 18 1 d . . .
  N1 N -0.1481(18) 0.2047(16) 0.202(3) Uiso 0.074(6) 18 0.5 d . . .
  C1 C -0.1481(18) 0.2047(16) 0.202(3) Uiso 0.074(6) 18 0.5 d . . .
  N2 N 0.05(5) -0.04(5) 0.47(4) Uiso 0.3932 18 0.1667 d . . .
  C2 C 0.05(5) -0.04(5) 0.47(4) Uiso 0.3932 18 0.1667 d . . .
  Ne1 Ne 0.362(5) -0.074(5) 0.654(8) Uiso 0.23(3) 18 0.4005 d . . .

loop_
_atom_site_aniso_label
_atom_site_aniso_type_symbol
_atom_site_aniso_U_11
_atom_site_aniso_U_22
_atom_site_aniso_U_33
_atom_site_aniso_U_12
_atom_site_aniso_U_13
_atom_site_aniso_U_23
 Pb1 Pb 0.0480(8) 0.0474(8) 0.0512(8) 0.0236(7) -0.0002(5) 0.0013(5)
 Pb2 Pb 0.0489(9) 0.0489(9) 0.0529(16) 0.0244(4) 0 0
 I1 I 0.0533(15) 0.149(3) 0.083(2) 0.0293(19) 0.0301(14) 0.0158(18)
 I2 I 0.086(2) 0.0826(19) 0.134(3) 0.0391(17) -0.0327(19) -0.070(2)

#=======================================================================

# 10. MOLECULAR GEOMETRY


loop_
 _geom_bond_atom_site_label_1
 _geom_bond_atom_site_label_2
 _geom_bond_site_symmetry_1
 _geom_bond_site_symmetry_2
 _geom_bond_distance
 _geom_bond_publ_flag
  Pb1 I1 . 13_544 3.094(3) ?
  Pb1 I1 . 2_655 3.089(6) ?
  Pb1 I1 . 10_555 3.094(3) ?
  Pb1 I1 . 5_555 3.089(6) ?
  Pb1 I2 . 13_544 3.091(4) ?
  Pb1 I2 . 10_555 3.091(4) ?
  Pb2 I2 . . 3.092(5) ?
  Pb2 I2 . 2_555 3.092(4) ?
  Pb2 I2 . 3_555 3.092(6) ?
  Pb2 I2 . 4_555 3.092(5) ?
  Pb2 I2 . 5_555 3.092(4) ?
  Pb2 I2 . 6_555 3.092(6) ?
  I1 N2 . 17_555 3.1(12) ?
  I1 Ne1 . 17_555 2.90(11) ?
  I2 Ne1 . 7_454 2.60(9) ?
  N1 C1 . 10_455 1.34(4) ?
  C1 Ne1 . 15_554 1.92(8) ?
  N2 C2 . 5_556 1.5(9) ?
  N2 C2 . 6_556 1.5(10) ?

loop_
 _geom_angle_atom_site_label_1
 _geom_angle_atom_site_label_2
 _geom_angle_atom_site_label_3
 _geom_angle_site_symmetry_1
 _geom_angle_site_symmetry_2
 _geom_angle_site_symmetry_3
 _geom_angle
 _geom_angle_publ_flag
  I1 Pb1 I1 13_544 . 2_655 90.43(11) ?
  I1 Pb1 I1 13_544 . 10_555 180.0(5) ?
  I1 Pb1 I1 13_544 . 5_555 89.57(11) ?
  I1 Pb1 I2 13_544 . 13_544 90.40(10) ?
  I1 Pb1 I2 13_544 . 10_555 89.60(10) ?
  I1 Pb1 I1 2_655 . 10_555 89.57(11) ?
  I1 Pb1 I1 2_655 . 5_555 180.0(5) ?
  I1 Pb1 I2 2_655 . 13_544 89.60(12) ?
  I1 Pb1 I2 2_655 . 10_555 90.40(12) ?
  I1 Pb1 I1 10_555 . 5_555 90.43(11) ?
  I1 Pb1 I2 10_555 . 13_544 89.60(10) ?
  I1 Pb1 I2 10_555 . 10_555 90.40(10) ?
  I1 Pb1 I2 5_555 . 13_544 90.40(12) ?
  I1 Pb1 I2 5_555 . 10_555 89.60(12) ?
  I2 Pb1 I2 13_544 . 10_555 180.0(5) ?
  I2 Pb2 I2 . . 2_555 89.61(12) ?
  I2 Pb2 I2 . . 3_555 89.61(12) ?
  I2 Pb2 I2 . . 4_555 180.0(5) ?
  I2 Pb2 I2 . . 5_555 90.39(12) ?
  I2 Pb2 I2 . . 6_555 90.39(12) ?
  I2 Pb2 I2 2_555 . 3_555 89.61(13) ?
  I2 Pb2 I2 2_555 . 4_555 90.39(12) ?
  I2 Pb2 I2 2_555 . 5_555 180.0(5) ?
  I2 Pb2 I2 2_555 . 6_555 90.39(13) ?
  I2 Pb2 I2 3_555 . 4_555 90.39(12) ?
  I2 Pb2 I2 3_555 . 5_555 90.39(13) ?
  I2 Pb2 I2 3_555 . 6_555 180.0(5) ?
  I2 Pb2 I2 4_555 . 5_555 89.61(12) ?
  I2 Pb2 I2 4_555 . 6_555 89.61(12) ?
  I2 Pb2 I2 5_555 . 6_555 89.61(13) ?
  Pb1 I1 Pb1 7_455 . 3_665 153.84(12) ?
  Pb1 I1 N2 7_455 . 17_555 76(10) ?
  Pb1 I1 Ne1 7_455 . 17_555 95.0(15) ?
  Pb1 I1 N2 3_665 . 17_555 102(13) ?
  Pb1 I1 Ne1 3_665 . 17_555 93.7(15) ?
  N2 I1 Ne1 17_555 . 17_555 161(14) ?
  Pb1 I2 Pb2 7_455 . . 153.83(16) ?
  Pb1 I2 Ne1 7_455 . 7_454 93.1(15) ?
  Pb2 I2 Ne1 . . 7_454 94.6(18) ?
  C1 N1 Ne1 10_455 . 15_554 173(3) ?
  N1 C1 Ne1 10_455 . 15_554 173(3) ?
  I1 N2 C2 18_545 . 2_555 120(30) ?
  I1 N2 C2 18_545 . 3_555 163(19) ?
  I1 N2 C2 18_545 . 4_556 138(20) ?
  I1 N2 C2 18_545 . 5_556 130(50) ?
  I1 C2 N2 18_545 . 2_555 120(30) ?
  I1 C2 N2 18_545 . 3_555 163(19) ?
  I1 C2 N2 18_545 . 4_556 138(20) ?
  I1 C2 N2 18_545 . 5_556 130(50) ?
  I1 Ne1 I2 18_545 . 13_545 139(3) ?
  I1 Ne1 C1 18_545 . 8_555 104(4) ?
  I2 Ne1 C1 13_545 . 8_555 117(4) ?

#=======================================================================

_chemical_name_common            Ne-MAPbI3
_exptl_crystal_recrystallization_method 
'Reaction under pressure of 1.5 GPa between Ne-PTM and MAPbI3'
_chemical_properties_physical    Pressure-sensitive
#=======================================================================
data_III
_database_code_depnum_ccdc_archive 'CCDC 1907813'

#=======================================================================

# 5. CHEMICAL DATA

_chemical_name_systematic        
; neon methylammonium lead iodide
;
_chemical_formula_moiety         ?
_chemical_formula_sum            'C1 H6 I3 N1 Ne0.91 Pb1'
_chemical_formula_weight         638.3

#=======================================================================

# 6. CRYSTAL DATA

_symmetry_cell_setting           trigonal
_symmetry_space_group_name_H-M   'R -3'
_symmetry_space_group_name_Hall  '-R 3'
_symmetry_Int_Tables_number      148

loop_
_space_group_symop_id
_space_group_symop_operation_xyz
1 x,y,z
2 -y,x-y,z
3 -x+y,-x,z
4 -x,-y,-z
5 y,-x+y,-z
6 x-y,x,-z
7 x+2/3,y+1/3,z+1/3
8 -y+2/3,x-y+1/3,z+1/3
9 -x+y+2/3,-x+1/3,z+1/3
10 -x+2/3,-y+1/3,-z+1/3
11 y+2/3,-x+y+1/3,-z+1/3
12 x-y+2/3,x+1/3,-z+1/3
13 x+1/3,y+2/3,z+2/3
14 -y+1/3,x-y+2/3,z+2/3
15 -x+y+1/3,-x+2/3,z+2/3
16 -x+1/3,-y+2/3,-z+2/3
17 y+1/3,-x+y+2/3,-z+2/3
18 x-y+1/3,x+2/3,-z+2/3

_cell_length_a                   16.7757(9)
_cell_length_b                   16.7757(9)
_cell_length_c                   10.2267(5)
_cell_angle_alpha                90
_cell_angle_beta                 90
_cell_angle_gamma                120
_cell_volume                     2492.5(3)

loop_
_twin_individual_id
_twin_individual_mass_fraction_refined
_twin_individual_twin_matrix_11
_twin_individual_twin_matrix_12
_twin_individual_twin_matrix_13
_twin_individual_twin_matrix_21
_twin_individual_twin_matrix_22
_twin_individual_twin_matrix_23
_twin_individual_twin_matrix_31
_twin_individual_twin_matrix_32
_twin_individual_twin_matrix_33
1 0.495(16) 1 0 0 0 1 0 0 0 1
2 0.505(16) -1 0 0 -1 1 0 0 0 -1

_cell_formula_units_Z            12

_cell_measurement_reflns_used    703
_cell_measurement_theta_min      2.93
_cell_measurement_theta_max      13.7
_cell_measurement_temperature    293
_cell_measurement_pressure       2.69
_cell_special_details            
; ?
;

_exptl_crystal_density_diffrn    5.1033
_exptl_crystal_F_000             3157

_exptl_absorpt_coefficient_mu    5.626
_exptl_crystal_description       irregular
_exptl_absorpt_correction_type   empirical
_exptl_absorpt_process_details   
;
CrysAlisPro, Agilent Technologies,
Version 1.171.37.35 (release 13-08-2014 CrysAlis171 .NET)
(compiled Aug 13 2014,18:06:01)
Empirical absorption correction using spherical harmonics,
 implemented in SCALE3 ABSPACK scaling algorithm.
;

#=======================================================================

# 7. EXPERIMENTAL DATA

_exptl_special_details           'High pressure P=2.69 GPa. Ne-PTM.'

_diffrn_ambient_temperature      293
_diffrn_pressure                 2.69
_diffrn_source                   synchrotron
_diffrn_radiation_type           synchrotron
_diffrn_radiation_source         synchrotron
_diffrn_radiation_wavelength     0.3738
_diffrn_measurement_device_type  'abstract diffractometer'
_diffrn_detector                 'Mar165 CCD'

_diffrn_reflns_number            703
_diffrn_reflns_theta_min         2.93
_diffrn_reflns_theta_max         13.7
_diffrn_reflns_theta_full        7.56
_diffrn_measured_fraction_theta_max 0.36
_diffrn_measured_fraction_theta_full 0.72
_diffrn_reflns_av_R_equivalents  0.0904
_diffrn_reflns_av_unetI/netI     0.0648
_diffrn_reflns_limit_h_min       -18
_diffrn_reflns_limit_h_max       19
_diffrn_reflns_limit_k_min       -20
_diffrn_reflns_limit_k_max       18
_diffrn_reflns_limit_l_min       -9
_diffrn_reflns_limit_l_max       10

_diffrn_radiation_probe          synchrotron

#=======================================================================

# 8. REFINEMENT DATA

_refine_special_details          
; No H atoms are included into the model. C, N and Ne atoms have been 
refined with isotropic ADP. This is due to the limited number of 
reflections obtained in the high-pressure experiment.
;

_reflns_number_total             387
_reflns_number_gt                239
_reflns_threshold_expression     I>3\s(I)

_refine_ls_structure_factor_coef F
_refine_ls_R_factor_gt           0.0841
_refine_ls_wR_factor_gt          0.0804
_refine_ls_R_factor_all          0.1045
_refine_ls_wR_factor_ref         0.0828
_refine_ls_goodness_of_fit_ref   2.27
_refine_ls_goodness_of_fit_gt    2.90
_refine_ls_restrained_S_gt       ?
_refine_ls_restrained_S_all      ?
_refine_ls_number_reflns         387
_refine_ls_number_parameters     40
_refine_ls_number_restraints     2
_refine_ls_number_constraints    0
_refine_ls_weighting_scheme      sigma
_refine_ls_weighting_details     w=1/(\s^2^(F)+0.0001F^2^)
_refine_ls_shift/su_max          0.0497
_refine_ls_shift/su_mean         0.0129
_refine_diff_density_max         2.31
_refine_diff_density_min         -1.20
_refine_ls_extinction_method     none

loop_
_atom_type_symbol
_atom_type_scat_dispersion_real
_atom_type_scat_dispersion_imag
_atom_type_scat_source
C -0.0003 0.0004 'International Tables Vol C tables 4.2.6.8 and 6.1.1.1'
H 0.0000 0.0000 'International Tables Vol C tables 4.2.6.8 and 6.1.1.1'
I -2.9815 0.6067 'International Tables Vol C tables 4.2.6.8 and 6.1.1.1'
N 0.0002 0.0008 'International Tables Vol C tables 4.2.6.8 and 6.1.1.1'
Ne 0.0047 0.0043 'International Tables Vol C tables 4.2.6.8 and 6.1.1.1'
Pb -0.6242 3.7616 'International Tables Vol C tables 4.2.6.8 and 6.1.1.1'

_computing_data_collection       ?
_computing_cell_refinement       ?
_computing_data_reduction        ?
_computing_structure_solution    ?
_computing_structure_refinement  ?
_computing_molecular_graphics    ?
_computing_publication_material  ?

loop_
_restr_distance_atom_site_label_1
_restr_distance_site_symmetry_1
_restr_distance_atom_site_label_2
_restr_distance_site_symmetry_2
_restr_distance_target
_restr_distance_target_weight_param
N2 . N2 5_556 1.5 0.03
N1 . N1 10_455 1.4 0.03

#=======================================================================

# 9. ATOMIC COORDINATES AND DISPLACEMENT PARAMETERS

loop_
_atom_site_label
_atom_site_type_symbol
_atom_site_fract_x
_atom_site_fract_y
_atom_site_fract_z
_atom_site_adp_type
_atom_site_U_iso_or_equiv
_atom_site_site_symmetry_multiplicity
_atom_site_occupancy
_atom_site_calc_flag
_atom_site_refinement_flags
_atom_site_disorder_assembly
_atom_site_disorder_group
  Pb1 Pb 0.5 0 0 Uani 0.078(3) 9 1 d . . .
  Pb2 Pb 0 0 0 Uani 0.080(6) 3 1 d . . .
  I1 I 0.3056(5) 0.4070(9) 0.1119(12) Uani 0.162(8) 18 1 d . . .
  I2 I 0.0436(8) 0.1664(9) 0.1765(18) Uani 0.155(7) 18 1 d . . .
  N1 N -0.147(5) 0.204(3) 0.209(6) Uiso 0.047(17) 18 0.5 d . . .
  C1 C -0.147(5) 0.204(3) 0.209(6) Uiso 0.047(17) 18 0.5 d . . .
  N2 N 0.044(12) 0.005(17) 0.434(6) Uiso 0.07(9) 18 0.1667 d . . .
  C2 C 0.044(12) 0.005(17) 0.434(6) Uiso 0.07(9) 18 0.1667 d . . .
  Ne1 Ne 0.983(3) 0.732(6) 0.014(7) Uiso 0.15(3) 18 0.607(19) d . . .

loop_
_atom_site_aniso_label
_atom_site_aniso_type_symbol
_atom_site_aniso_U_11
_atom_site_aniso_U_22
_atom_site_aniso_U_33
_atom_site_aniso_U_12
_atom_site_aniso_U_13
_atom_site_aniso_U_23
 Pb1 Pb 0.084(4) 0.071(4) 0.084(7) 0.042(3) 0.001(4) 0.001(5)
 Pb2 Pb 0.090(5) 0.090(5) 0.060(15) 0.045(2) 0 0
 I1 I 0.102(6) 0.206(11) 0.138(14) 0.047(9) 0.036(6) 0.008(12)
 I2 I 0.147(8) 0.130(6) 0.163(14) 0.051(7) -0.029(10) -0.101(8)

#=======================================================================

# 10. MOLECULAR GEOMETRY


loop_
_geom_bond_atom_site_label_1
_geom_bond_atom_site_label_2
_geom_bond_site_symmetry_1
_geom_bond_site_symmetry_2
_geom_bond_distance
_geom_bond_publ_flag
  Pb1 I1 . 13_544 3.035(10) ?
  Pb1 I1 . 2_655 3.048(19) ?
  Pb1 I1 . 10_555 3.035(10) ?
  Pb1 I1 . 5_555 3.048(19) ?
  Pb1 I2 . 13_544 2.983(14) ?
  Pb1 I2 . 10_555 2.983(14) ?
  Pb2 I2 . . 3.090(16) ?
  Pb2 I2 . 2_555 3.090(14) ?
  Pb2 I2 . 3_555 3.09(2) ?
  Pb2 I2 . 4_555 3.090(16) ?
  Pb2 I2 . 5_555 3.090(14) ?
  Pb2 I2 . 6_555 3.09(2) ?
  I1 Ne1 . 2_655 2.56(12) ?
  I2 N2 . 2_555 3.23(19) ?
  I2 Ne1 . 4_665 2.77(10) ?
  N1 C1 . 10_455 1.39(7) ?
  C1 Ne1 . 12_445 1.99(8) ?
  N2 C2 . 2_555 1.2(5) ?
  N2 C2 . 3_555 1.2(3) ?
  N2 C2 . 4_556 1.9(2) ?
  N2 C2 . 5_556 1.51(16) ?
  N2 C2 . 6_556 1.5(2) ?

loop_
_geom_angle_atom_site_label_1
_geom_angle_atom_site_label_2
_geom_angle_atom_site_label_3
_geom_angle_site_symmetry_1
_geom_angle_site_symmetry_2
_geom_angle_site_symmetry_3
_geom_angle
_geom_angle_publ_flag
  I1 Pb1 I1 13_544 . 2_655 90.2(4) ?
  I1 Pb1 I1 13_544 . 10_555 180.0(5) ?
  I1 Pb1 I1 13_544 . 5_555 89.8(4) ?
  I1 Pb1 I2 13_544 . 13_544 90.7(4) ?
  I1 Pb1 I2 13_544 . 10_555 89.3(4) ?
  I1 Pb1 I1 2_655 . 10_555 89.8(4) ?
  I1 Pb1 I1 2_655 . 5_555 180.0(5) ?
  I1 Pb1 I2 2_655 . 13_544 89.2(4) ?
  I1 Pb1 I2 2_655 . 10_555 90.8(4) ?
  I1 Pb1 I1 10_555 . 5_555 90.2(4) ?
  I1 Pb1 I2 10_555 . 13_544 89.3(4) ?
  I1 Pb1 I2 10_555 . 10_555 90.7(4) ?
  I1 Pb1 I2 5_555 . 13_544 90.8(4) ?
  I1 Pb1 I2 5_555 . 10_555 89.2(4) ?
  I2 Pb1 I2 13_544 . 10_555 180.0(5) ?
  I2 Pb2 I2 . . 2_555 89.3(4) ?
  I2 Pb2 I2 . . 3_555 89.3(4) ?
  I2 Pb2 I2 . . 4_555 180.0(5) ?
  I2 Pb2 I2 . . 5_555 90.7(4) ?
  I2 Pb2 I2 . . 6_555 90.7(4) ?
  I2 Pb2 I2 2_555 . 3_555 89.3(5) ?
  I2 Pb2 I2 2_555 . 4_555 90.7(4) ?
  I2 Pb2 I2 2_555 . 5_555 180.0(5) ?
  I2 Pb2 I2 2_555 . 6_555 90.7(5) ?
  I2 Pb2 I2 3_555 . 4_555 90.7(4) ?
  I2 Pb2 I2 3_555 . 5_555 90.7(5) ?
  I2 Pb2 I2 3_555 . 6_555 180.0(5) ?
  I2 Pb2 I2 4_555 . 5_555 89.3(4) ?
  I2 Pb2 I2 4_555 . 6_555 89.3(4) ?
  I2 Pb2 I2 5_555 . 6_555 89.3(5) ?
  Pb1 I1 Pb1 7_455 . 3_665 153.6(4) ?
  Pb1 I1 Ne1 7_455 . 2_655 97.6(18) ?
  Pb1 I1 Ne1 3_665 . 2_655 92(2) ?
  Pb1 I2 Pb2 7_455 . . 154.5(5) ?
  Pb1 I2 N2 7_455 . 2_555 91(4) ?
  Pb1 I2 Ne1 7_455 . 4_665 92.7(17) ?
  Pb2 I2 N2 . . 2_555 91(5) ?
  Pb2 I2 Ne1 . . 4_665 96(2) ?
  N2 I2 Ne1 2_555 . 4_665 156(6) ?
  C1 N1 Ne1 10_455 . 12_445 175(6) ?
  I2 N2 C2 3_555 . 2_555 125(6) ?
  I2 N2 C2 3_555 . 3_555 108(11) ?
  I2 N2 C2 3_555 . 4_556 159(9) ?
  I2 N2 C2 3_555 . 5_556 140(20) ?
  I2 N2 C2 3_555 . 6_556 162(15) ?
  I1 Ne1 I2 3_665 . 4_665 144(2) ?
  I1 Ne1 C1 3_665 . 11_555 112(4) ?
  I2 Ne1 C1 4_665 . 11_555 103(4) ?

#=======================================================================

_chemical_name_common            Ne-MAPbI3
_exptl_crystal_recrystallization_method 
'Reaction under pressure of 2.69 GPa between Ne-PTM and MAPbI3'
_chemical_properties_physical    Pressure-sensitive

#=======================================================================
data_IV
_database_code_depnum_ccdc_archive 'CCDC 1907814'

#=======================================================================

# 5. CHEMICAL DATA

_chemical_name_systematic        
; neon methylammonium lead iodide
;
_chemical_formula_analytical     'C1 H6 I3 N1 Ne1.098 Pb1'
_chemical_formula_sum            'C1 H6 I3 N1 Ne1.098 Pb1'
_chemical_formula_weight         642.13

#=======================================================================

# 6. CRYSTAL DATA

_symmetry_cell_setting           orthorhombic
_symmetry_space_group_name_H-M   'I m 2 m'
_symmetry_space_group_name_Hall  'I -2 -2'
_symmetry_Int_Tables_number      44

loop_
_space_group_symop_id
_space_group_symop_operation_xyz
1 x,y,z
2 -x,y,-z
3 -x,y,z
4 x,y,-z
5 x+1/2,y+1/2,z+1/2
6 -x+1/2,y+1/2,-z+1/2
7 -x+1/2,y+1/2,z+1/2
8 x+1/2,y+1/2,-z+1/2

_cell_length_a                   11.435(3)
_cell_length_b                   11.437(3)
_cell_length_c                   11.442(3)
_cell_angle_alpha                90
_cell_angle_beta                 90
_cell_angle_gamma                90
_cell_volume                     1496.4(7)

loop_
_twin_individual_id
_twin_individual_mass_fraction_refined
_twin_individual_twin_matrix_11
_twin_individual_twin_matrix_12
_twin_individual_twin_matrix_13
_twin_individual_twin_matrix_21
_twin_individual_twin_matrix_22
_twin_individual_twin_matrix_23
_twin_individual_twin_matrix_31
_twin_individual_twin_matrix_32
_twin_individual_twin_matrix_33
1 0.21(8) 1 0 0 0 1 0 0 0 1
2 0.509(9) 0 0 1 1 0 0 0 1 0
3 0.021(10) 0 1 0 0 0 1 1 0 0
4 0.26(8) -1 0 0 0 -1 0 0 0 -1

_cell_formula_units_Z            8

_cell_measurement_reflns_used    780
_cell_measurement_theta_min      2.72
_cell_measurement_theta_max      10.68
_cell_measurement_temperature    293
_cell_measurement_pressure       4.56
_cell_special_details            
; ?
;

_exptl_crystal_density_diffrn    5.7005
_exptl_crystal_F_000             2069

_exptl_absorpt_coefficient_mu    15.662
_exptl_crystal_description       irregular
_exptl_absorpt_correction_type   empirical
_exptl_absorpt_process_details   
;
CrysAlisPro, Agilent Technologies,
Version 1.171.37.35 (release 13-08-2014 CrysAlis171 .NET)
(compiled Aug 13 2014,18:06:01)
Empirical absorption correction using spherical harmonics,
 implemented in SCALE3 ABSPACK scaling algorithm.
;

#=======================================================================

# 7. EXPERIMENTAL DATA

_exptl_special_details           'High pressure P = 4.56 GPa. Ne-PTM.'

_diffrn_ambient_temperature      293
_diffrn_pressure                 4.56
_diffrn_source                   synchrotron
_diffrn_radiation_type           synchrotron
_diffrn_radiation_source         synchrotron
_diffrn_radiation_wavelength     0.3738
_diffrn_measurement_device_type  'abstract diffractometer'
_diffrn_detector                 'Mar165 CCD'

_diffrn_reflns_number            783
_diffrn_reflns_theta_min         2.72
_diffrn_reflns_theta_max         10.68
_diffrn_reflns_theta_full        10.45
_diffrn_measured_fraction_theta_max 0.59
_diffrn_measured_fraction_theta_full 0.6
_diffrn_reflns_av_R_equivalents  0.119
_diffrn_reflns_av_unetI/netI     0.0847
_diffrn_reflns_limit_h_min       -6
_diffrn_reflns_limit_h_max       7
_diffrn_reflns_limit_k_min       -10
_diffrn_reflns_limit_k_max       11
_diffrn_reflns_limit_l_min       -10
_diffrn_reflns_limit_l_max       11

_diffrn_radiation_probe          synchrotron

#=======================================================================

# 8. REFINEMENT DATA

_refine_special_details          
; No H atoms are included into the model,Twined structure. A half of the 
CH3NH3 content is in the randomly distributed and non-detectable positions. 
C, N and Ne atoms have been refined with isotropic ADP. This is due to
 the limited number of reflections obtained in the high-pressure experiment.
;

_reflns_number_total             783
_reflns_number_gt                269
_reflns_threshold_expression     I>2\s(I)
_refine_ls_structure_factor_coef F
_refine_ls_R_factor_gt           0.0578
_refine_ls_wR_factor_gt          0.0476
_refine_ls_R_factor_all          0.2320
_refine_ls_wR_factor_ref         0.0727
_refine_ls_goodness_of_fit_ref   0.88
_refine_ls_goodness_of_fit_gt    1.07
_refine_ls_restrained_S_gt       ?
_refine_ls_restrained_S_all      ?
_refine_ls_number_reflns         783
_refine_ls_number_parameters     59
_refine_ls_number_restraints     2
_refine_ls_number_constraints    0
_refine_ls_weighting_scheme      sigma
_refine_ls_weighting_details     'w=1/(\s^2^(I)+0.0016I^2^)'
_refine_ls_shift/su_max          0.0409
_refine_ls_shift/su_mean         0.0123
_refine_diff_density_max         0.40
_refine_diff_density_min         -0.42
_refine_ls_extinction_method     none
_refine_ls_abs_structure_Flack   0.26(8)
_refine_ls_abs_structure_details 
; 310 of Friedel pairs used in the refinement
;

loop_
_atom_type_symbol
_atom_type_scat_dispersion_real
_atom_type_scat_dispersion_imag
_atom_type_scat_source
C -0.0003 0.0004 'International Tables Vol C tables 4.2.6.8 and 6.1.1.1'
H 0.0000 0.0000 'International Tables Vol C tables 4.2.6.8 and 6.1.1.1'
I -2.9815 0.6067 'International Tables Vol C tables 4.2.6.8 and 6.1.1.1'
N 0.0002 0.0008 'International Tables Vol C tables 4.2.6.8 and 6.1.1.1'
Ne 0.0047 0.0043 'International Tables Vol C tables 4.2.6.8 and 6.1.1.1'
Pb -0.6242 3.7616 'International Tables Vol C tables 4.2.6.8 and 6.1.1.1'

_computing_data_collection       ?
_computing_cell_refinement       ?
_computing_data_reduction        ?
_computing_structure_solution    ?
_computing_structure_refinement  ?
_computing_molecular_graphics    ?
_computing_publication_material  ?

loop_
_restr_distance_atom_site_label_1
_restr_distance_site_symmetry_1
_restr_distance_atom_site_label_2
_restr_distance_site_symmetry_2
_restr_distance_target
_restr_distance_target_weight_param
N1 . C1 . 1.22 0.001
N2 . C2 . 1.22 0.001

#=======================================================================

# 9. ATOMIC COORDINATES AND DISPLACEMENT PARAMETERS

loop_
_atom_site_label
_atom_site_type_symbol
_atom_site_fract_x
_atom_site_fract_y
_atom_site_fract_z
_atom_site_adp_type
_atom_site_U_iso_or_equiv
_atom_site_site_symmetry_multiplicity
_atom_site_occupancy
_atom_site_calc_flag
_atom_site_refinement_flags
_atom_site_disorder_assembly
_atom_site_disorder_group
  Pb1 Pb 0.7587(12) 0.75 0.7371(15) Uani 0.501(12) 8 1 d . . .
  I1 I 0.225(3) 0.801(3) 0 Uani 0.43(2) 4 1 d . . .
  I2 I 0.769(4) 0.205(6) 0 Uani 0.74(8) 4 1 d . . .
  I3 I 0 0.7464(19) 0.797(3) Uani 0.425(15) 4 1 d . . .
  I4 I 0 0.2255(19) 0.694(3) Uani 0.415(19) 4 1 d . . .
  I5 I 0.7406(9) 0.0043(10) 0.7368(12) Uani 0.326(9) 8 1 d . . .
  Ne1 Ne 0 0.809(4) 0.593(5) Uiso 0.087(14) 4 0.5 d . . .
  Ne2 Ne 0.748(5) -0.001(7) 0 Uiso 0.20(2) 4 0.6965 d . . .
  Ne3 Ne 0.2439(18) 0.0469(18) 0.5 Uiso 0.051(4) 4 1 d . . .
  C1 C 0 0.5775(19) 0 Uiso 0.021(5) 2 1 d . . .
  N1 N 0 0.4708(19) 0 Uiso 0.021(5) 2 1 d . . .
  N2 N 0 -0.011(2) 0 Uiso 0.021(5) 2 1 d . . .
  C2 C 0 0.096(2) 0 Uiso 0.021(5) 2 1 d . . .

loop_
_atom_site_aniso_label
_atom_site_aniso_type_symbol
_atom_site_aniso_U_11
_atom_site_aniso_U_22
_atom_site_aniso_U_33
_atom_site_aniso_U_12
_atom_site_aniso_U_13
_atom_site_aniso_U_23
 Pb1 Pb 0.351(10) 0.255(5) 0.90(3) -0.075(5) 0.196(17) -0.045(7)
 I1 I 0.49(5) 0.40(3) 0.41(4) 0.05(3) 0 0
 I2 I 0.44(4) 0.68(10) 1.1(2) 0.20(6) 0 0
 I3 I 0.224(11) 0.364(19) 0.69(4) 0 0 -0.39(3)
 I4 I 0.272(15) 0.233(12) 0.74(5) 0 0 -0.06(2)
 I5 I 0.301(11) 0.131(4) 0.55(3) 0.025(8) -0.090(14) 0.027(6)


#=======================================================================

# 10. MOLECULAR GEOMETRY


loop_
_geom_bond_atom_site_label_1
_geom_bond_atom_site_label_2
_geom_bond_site_symmetry_1
_geom_bond_site_symmetry_2
_geom_bond_distance
_geom_bond_publ_flag
  Pb1 I1 . 2_656 3.069(18) ?
  Pb1 I2 . 6_655 2.78(2) ?
  Pb1 I3 . 1_655 2.844(16) ?
  Pb1 I4 . 6_556 3.074(16) ?
  Pb1 I5 . 1_565 2.916(12) ?
  Pb1 I5 . 6_656 2.825(12) ?
  Pb1 Ne1 . 1_655 3.29(3) ?
  I1 Ne2 . 2_665 2.29(8) ?
  I1 Ne3 . 6_555 2.92(4) ?
  I2 Ne2 . . 2.38(10) ?
  I2 C2 . 1_655 2.92(5) ?
  I3 Ne1 . . 2.45(6) ?
  I3 C1 . 1_556 3.02(3) ?
  I5 Ne2 . 1_556 3.013(14) ?
  I5 Ne3 . 2_656 2.759(14) ?
  Ne2 N2 . 1_655 2.88(6) ?
  Ne2 C2 . 1_655 3.09(6) ?
  Ne3 C1 . 5_545 2.95(2) ?
  Ne3 N1 . 5_545 3.05(2) ?
  C1 N1 . . 1.22(3) ?
  N2 C2 . . 1.22(3) ?

loop_
_geom_angle_atom_site_label_1
_geom_angle_atom_site_label_2
_geom_angle_atom_site_label_3
_geom_angle_site_symmetry_1
_geom_angle_site_symmetry_2
_geom_angle_site_symmetry_3
_geom_angle
_geom_angle_publ_flag
  I1 Pb1 I2 2_656 . 6_655 177.0(13) ?
  I1 Pb1 I3 2_656 . 1_655 72.9(10) ?
  I1 Pb1 I4 2_656 . 6_556 80.0(10) ?
  I1 Pb1 I5 2_656 . 1_565 79.5(7) ?
  I1 Pb1 I5 2_656 . 6_656 94.8(8) ?
  I1 Pb1 Ne1 2_656 . 1_655 113.7(11) ?
  I2 Pb1 I3 6_655 . 1_655 110.2(13) ?
  I2 Pb1 I4 6_655 . 6_556 97.1(12) ?
  I2 Pb1 I5 6_655 . 1_565 100.0(15) ?
  I2 Pb1 I5 6_655 . 6_656 85.5(14) ?
  I3 Pb1 I4 1_655 . 6_556 150.5(10) ?
  I3 Pb1 I5 1_655 . 1_565 94.8(6) ?
  I3 Pb1 I5 1_655 . 6_656 87.5(6) ?
  I4 Pb1 I5 6_556 . 1_565 91.3(5) ?
  I4 Pb1 I5 6_556 . 6_656 83.4(5) ?
  I4 Pb1 Ne1 6_556 . 1_655 162.8(11) ?
  I5 Pb1 I5 1_565 . 6_656 172.8(7) ?
  I5 Pb1 Ne1 1_565 . 1_655 81.6(8) ?
  I5 Pb1 Ne1 6_656 . 1_655 104.8(8) ?
  Pb1 I1 Pb1 2_656 . 3_654 157.1(12) ?
  Pb1 I2 Pb1 6_645 . 7_644 155(3) ?
  Pb1 I3 Pb1 1_455 . 3_655 152.0(13) ?
  Pb1 I4 Pb1 6_546 . 8_446 148.5(12) ?
  Pb1 I5 Pb1 1_545 . 6_646 172.6(7) ?
  I1 Ne2 I2 2_645 . . 166(3) ?
  I1 Ne2 I5 2_645 . 1_554 91.4(14) ?
  I1 Ne2 I5 2_645 . 4_556 91.4(14) ?
  I2 Ne2 I5 . . 1_554 88.9(14) ?
  I2 Ne2 I5 . . 4_556 88.9(14) ?
  I5 Ne2 I5 1_554 . 4_556 176(3) ?
  I1 Ne3 I5 6_545 . 2_656 99.6(5) ?
  I1 Ne3 I5 6_545 . 3_655 99.6(5) ?
  I5 Ne3 I5 2_656 . 3_655 158.3(9) ?


#=======================================================================


_chemical_name_common            Ne-MAPbI3
_exptl_crystal_recrystallization_method 
'Reaction under pressure of 4.56 GPa between Ne-PTM and MAPbI3'
_chemical_properties_physical    Pressure-sensitive

#=======================================================================
data_V
_database_code_depnum_ccdc_archive 'CCDC 1907815'

#=======================================================================

# 5. CHEMICAL DATA

_chemical_name_systematic        
; neon methylammonium lead iodide
;
_chemical_formula_analytical     'C1 H6 I3 N1 Ne1.412 Pb1'
_chemical_formula_sum            'C0.25 I3 N0.25 Ne1.412 Pb1'
_chemical_formula_weight         622.9


#=======================================================================

# 6. CRYSTAL DATA

_symmetry_cell_setting           orthorhombic
_symmetry_space_group_name_H-M   'I m 2 m'
_symmetry_space_group_name_Hall  'I -2 -2'
_symmetry_Int_Tables_number      44

loop_
_space_group_symop_id
_space_group_symop_operation_xyz
1 x,y,z
2 -x,y,-z
3 -x,y,z
4 x,y,-z
5 x+1/2,y+1/2,z+1/2
6 -x+1/2,y+1/2,-z+1/2
7 -x+1/2,y+1/2,z+1/2
8 x+1/2,y+1/2,-z+1/2

_cell_length_a                   11.196(3)
_cell_length_b                   11.197(3)
_cell_length_c                   11.201(3)
_cell_angle_alpha                90
_cell_angle_beta                 90
_cell_angle_gamma                90
_cell_volume                     1404.2(7)

loop_
_twin_individual_id
_twin_individual_mass_fraction_refined
_twin_individual_twin_matrix_11
_twin_individual_twin_matrix_12
_twin_individual_twin_matrix_13
_twin_individual_twin_matrix_21
_twin_individual_twin_matrix_22
_twin_individual_twin_matrix_23
_twin_individual_twin_matrix_31
_twin_individual_twin_matrix_32
_twin_individual_twin_matrix_33
1 0.20(6) 1 0 0 0 1 0 0 0 1
2 0.493(9) 0 0 1 1 0 0 0 1 0
3 0.054(6) 0 1 0 0 0 1 1 0 0
4 0.25(6) -1 0 0 0 -1 0 0 0 -1

_cell_formula_units_Z            8

_cell_measurement_reflns_used    1125
_cell_measurement_theta_min      2.71
_cell_measurement_theta_max      8.26
_cell_measurement_temperature    293
_cell_measurement_pressure       7.4

_exptl_crystal_density_diffrn    5.893
_exptl_crystal_F_000             2067

_exptl_absorpt_coefficient_mu    16.685
_exptl_crystal_description       irregular
_exptl_absorpt_correction_type   empirical
_exptl_absorpt_process_details   
;
CrysAlisPro, Agilent Technologies,
Version 1.171.37.35 (release 13-08-2014 CrysAlis171 .NET)
(compiled Aug 13 2014,18:06:01)
Empirical absorption correction using spherical harmonics,
 implemented in SCALE3 ABSPACK scaling algorithm.
;


#=======================================================================

# 7. EXPERIMENTAL DATA

_exptl_special_details           'High pressure P = 7.4 GPa. Ne-PTM.'

_diffrn_ambient_temperature      293
_diffrn_pressure                 7.4
_diffrn_source                   synchrotron
_diffrn_radiation_type           synchrotron
_diffrn_radiation_source         synchrotron
_diffrn_radiation_wavelength     0.3738
_diffrn_measurement_device_type  'abstract diffractometer'
_diffrn_detector                 'Mar165 CCD'

_diffrn_reflns_number            1125
_diffrn_reflns_theta_min         2.71
_diffrn_reflns_theta_max         8.26
_diffrn_reflns_theta_full        8.26
_diffrn_measured_fraction_theta_max 0.61
_diffrn_measured_fraction_theta_full 0.61
_diffrn_reflns_av_R_equivalents  0.061
_diffrn_reflns_av_unetI/netI     0.0923
_diffrn_reflns_limit_h_min       -5
_diffrn_reflns_limit_h_max       5
_diffrn_reflns_limit_k_min       -8
_diffrn_reflns_limit_k_max       8
_diffrn_reflns_limit_l_min       -8
_diffrn_reflns_limit_l_max       8

_diffrn_radiation_probe          synchrotron

#=======================================================================

# 8. REFINEMENT DATA

_refine_special_details          
;No H atoms are included into the model;Twin. 0.75 of the CH3NH3 content is in
the randomly distributed and non-detectable positions. The corresponding atoms
are not included into refinement. C, N and Ne atoms have been refined with
isotropic ADP. This is due to the limited number of reflections obtained in
the high-pressure experiment.
;

_reflns_number_total             335
_reflns_number_gt                163
_reflns_threshold_expression     I>2\s(I)

_refine_ls_structure_factor_coef F
_refine_ls_R_factor_gt           0.0566
_refine_ls_wR_factor_gt          0.0517
_refine_ls_R_factor_all          0.1463
_refine_ls_wR_factor_ref         0.0681
_refine_ls_goodness_of_fit_ref   0.87
_refine_ls_goodness_of_fit_gt    1.00
_refine_ls_number_reflns         335
_refine_ls_number_parameters     34
_refine_ls_number_restraints     1
_refine_ls_number_constraints    0
_refine_ls_weighting_scheme      sigma
_refine_ls_weighting_details     'w=1/(\s^2^(I)+0.0016I^2^)'
_refine_ls_hydrogen_treatment    none
_refine_ls_shift/su_max          0.0462
_refine_ls_shift/su_mean         0.0112
_refine_diff_density_max         0.29
_refine_diff_density_min         -0.32
_refine_ls_extinction_method     none
_refine_ls_abs_structure_details 
;  103 of Friedel pairs used in the refinement
;
_refine_ls_abs_structure_Flack   0.25(6)

loop_
_atom_type_symbol
_atom_type_scat_dispersion_real
_atom_type_scat_dispersion_imag
_atom_type_scat_source
C -0.0003 0.0004 'International Tables Vol C tables 4.2.6.8 and 6.1.1.1'
I -8.1659 3.0881 'International Tables Vol C tables 4.2.6.8 and 6.1.1.1'
N 0.0001 0.0008 'International Tables Vol C tables 4.2.6.8 and 6.1.1.1'
Ne 0.0041 0.0040 'International Tables Vol C tables 4.2.6.8 and 6.1.1.1'
Pb -0.6363 3.6002 'International Tables Vol C tables 4.2.6.8 and 6.1.1.1'

_computing_data_collection       ?
_computing_cell_refinement       ?
_computing_data_reduction        ?
_computing_structure_solution    ?
_computing_structure_refinement  ?
_computing_molecular_graphics    ?
_computing_publication_material  ?

loop_
_restr_distance_atom_site_label_1
_restr_distance_site_symmetry_1
_restr_distance_atom_site_label_2
_restr_distance_site_symmetry_2
_restr_distance_target
_restr_distance_target_weight_param
N1 . C1 . 1.22 0.001


#=======================================================================

# 9. ATOMIC COORDINATES AND DISPLACEMENT PARAMETERS

loop_
_atom_site_label
_atom_site_type_symbol
_atom_site_fract_x
_atom_site_fract_y
_atom_site_fract_z
_atom_site_adp_type
_atom_site_U_iso_or_equiv
_atom_site_site_symmetry_multiplicity
_atom_site_occupancy
_atom_site_calc_flag
_atom_site_refinement_flags
_atom_site_disorder_assembly
_atom_site_disorder_group
  Pb1 Pb 0.7344(12) 0.75(0) 0.7218(8) Uiso 0.343(5) 8 1 d . . .
  I1 I 0.2554(13) 0.7785(15) 0 Uiso 0.153(3) 4 1 d . . .
  I2 I 0.763(5) 0.273(4) 0 Uiso 0.425(13) 4 1 d . . .
  I3 I 0 0.755(3) 0.8147(18) Uiso 0.342(12) 4 1 d . . .
  I4 I 0 0.216(5) 0.702(6) Uiso 0.60(4) 4 1 d . . .
  I5 I 0.749(2) 0.001(2) 0.7252(19) Uiso 0.299(8) 8 1 d . . .
  Ne1 Ne 0 0.798(6) 0.599(4) Uiso 0.164(15) 4 1 d . . .
  Ne2 Ne 0.744(13) -0.008(9) 0 Uiso 0.24(4) 4 1 d . . .
  Ne3 Ne 0.277(4) 0.026(3) 0.5 Uiso 0.083(14) 4 1 d . . .
  C1 C 0 0.551(5) 0 Uiso 0.0012 2 1 d . . .
  N1 N 0 0.442(5) 0 Uiso 0.0012 2 1 d . . .


#=======================================================================

# 10. MOLECULAR GEOMETRY


loop_
_geom_bond_atom_site_label_1
_geom_bond_atom_site_label_2
_geom_bond_site_symmetry_1
_geom_bond_site_symmetry_2
_geom_bond_distance
_geom_bond_publ_flag
  Pb1 I1 . 2_656 3.135(10) ?
  Pb1 I2 . 6_655 2.498(10) ?
  Pb1 I3 . 1_655 3.151(15) ?
  Pb1 I4 . 6_556 2.79(2) ?
  Pb1 I5 . 1_565 2.81(3) ?
  Pb1 I5 . 6_656 2.86(3) ?
  I1 Ne2 . 2_665 2.39(10) ?
  I1 Ne3 . 6_555 2.85(4) ?
  I2 Ne1 . 5_544 3.16(5) ?
  I2 Ne1 . 6_545 3.16(5) ?
  I2 Ne2 . . 3.16(11) ?
  I2 Ne3 . 5_554 2.84(6) ?
  I3 Ne1 . . 2.46(5) ?
  I3 C1 . 1_556 3.08(5) ?
  I5 Ne2 . 1_556 3.08(2) ?
  I5 Ne3 . 2_656 2.56(2) ?
  Ne3 C1 . 5_545 2.51(5) ?
  Ne3 N1 . 5_545 2.67(5) ?
  C1 N1 . . 1.22(8) ?

loop_
_geom_angle_atom_site_label_1
_geom_angle_atom_site_label_2
_geom_angle_atom_site_label_3
_geom_angle_site_symmetry_1
_geom_angle_site_symmetry_2
_geom_angle_site_symmetry_3
_geom_angle
_geom_angle_publ_flag
  I1 Pb1 I2 2_656 . 6_655 167.8(11) ?
  I1 Pb1 I3 2_656 . 1_655 68.6(5) ?
  I1 Pb1 I4 2_656 . 6_556 75.1(13) ?
  I1 Pb1 I5 2_656 . 1_565 83.3(5) ?
  I1 Pb1 I5 2_656 . 6_656 83.7(6) ?
  I2 Pb1 I3 6_655 . 1_655 108.3(13) ?
  I2 Pb1 I4 6_655 . 6_556 109.5(18) ?
  I2 Pb1 I5 6_655 . 1_565 84.7(11) ?
  I2 Pb1 I5 6_655 . 6_656 107.9(11) ?
  I3 Pb1 I4 1_655 . 6_556 142.1(13) ?
  I3 Pb1 I5 1_655 . 1_565 85.5(9) ?
  I3 Pb1 I5 1_655 . 6_656 83.6(9) ?
  I4 Pb1 I5 6_556 . 1_565 101.0(13) ?
  I4 Pb1 I5 6_556 . 6_656 82.0(13) ?
  I5 Pb1 I5 1_565 . 6_656 165.4(8) ?
  Pb1 I1 Pb1 2_656 . 3_654 167.6(6) ?
  Ne2 I1 Ne3 2_665 . 6_555 173(4) ?
  Pb1 I2 Pb1 6_645 . 7_644 168(2) ?
  Ne1 I2 Ne1 5_544 . 6_545 41.3(13) ?
  Ne1 I2 Ne2 5_544 . . 91(3) ?
  Ne1 I2 Ne3 5_544 . 5_554 88.2(19) ?
  Ne1 I2 Ne2 6_545 . . 91(3) ?
  Ne1 I2 Ne3 6_545 . 5_554 88.2(19) ?
  Ne2 I2 Ne3 . . 5_554 179(3) ?
  Pb1 I3 Pb1 1_455 . 3_655 141.4(7) ?
  Pb1 I4 Pb1 6_546 . 8_446 141(2) ?
  Pb1 I5 Pb1 1_545 . 6_646 168.8(9) ?
  I2 Ne1 I2 5_455 . 6_555 137.4(17) ?
  I2 Ne1 I3 5_455 . . 109.2(10) ?
  I2 Ne1 I3 6_555 . . 109.2(10) ?
  I1 Ne2 I2 2_645 . . 176(6) ?
  I1 Ne2 I5 2_645 . 1_554 91.8(19) ?
  I1 Ne2 I5 2_645 . 4_556 91.8(19) ?
  I2 Ne2 I5 . . 1_554 88.1(19) ?
  I2 Ne2 I5 . . 4_556 88.1(19) ?
  I5 Ne2 I5 1_554 . 4_556 176(4) ?
  I1 Ne3 I2 6_545 . 5_445 169(2) ?
  I1 Ne3 I5 6_545 . 2_656 95.6(11) ?
  I1 Ne3 I5 6_545 . 3_655 95.6(11) ?
  I2 Ne3 I5 5_445 . 2_656 83.1(11) ?
  I2 Ne3 I5 5_445 . 3_655 83.1(11) ?
  I5 Ne3 I5 2_656 . 3_655 161(2) ?

#=======================================================================

_chemical_name_common            Ne-MAPbI3
_exptl_crystal_recrystallization_method 
'Reaction under pressure of 7.4 GPa between Ne-PTM and MAPbI3'
_chemical_properties_physical    Pressure-sensitive

#=======================================================================
data_VI
_database_code_depnum_ccdc_archive 'CCDC 1907816'
#=======================================================================

# 5. CHEMICAL DATA

_chemical_name_systematic        
; neon lead iodide
;
_chemical_formula_analytical     'C1 H6 I3 N1 Ne2.166 Pb1'
_chemical_formula_sum            'I3 Ne2.166 Pb1'
_chemical_formula_weight         631.6

#=======================================================================

_symmetry_cell_setting           tetragonal
_symmetry_space_group_name_H-M   'I 4/m m m'
_symmetry_space_group_name_Hall  '-I 4 2'
_symmetry_Int_Tables_number      139

loop_
_space_group_symop.magn_id
_space_group_symop_operation_xyz
1 x,y,z
2 -x,-y,z
3 -y,x,z
4 y,-x,z
5 -x,y,-z
6 x,-y,-z
7 y,x,-z
8 -y,-x,-z
9 -x,-y,-z
10 x,y,-z
11 y,-x,-z
12 -y,x,-z
13 x,-y,z
14 -x,y,z
15 -y,-x,z
16 y,x,z
17 x+1/2,y+1/2,z+1/2
18 -x+1/2,-y+1/2,z+1/2
19 -y+1/2,x+1/2,z+1/2
20 y+1/2,-x+1/2,z+1/2
21 -x+1/2,y+1/2,-z+1/2
22 x+1/2,-y+1/2,-z+1/2
23 y+1/2,x+1/2,-z+1/2
24 -y+1/2,-x+1/2,-z+1/2
25 -x+1/2,-y+1/2,-z+1/2
26 x+1/2,y+1/2,-z+1/2
27 y+1/2,-x+1/2,-z+1/2
28 -y+1/2,x+1/2,-z+1/2
29 x+1/2,-y+1/2,z+1/2
30 -x+1/2,y+1/2,z+1/2
31 -y+1/2,-x+1/2,z+1/2
32 y+1/2,x+1/2,z+1/2

_cell_length_a                   10.701(5)
_cell_length_b                   10.701(5)
_cell_length_c                   10.622(5)
_cell_angle_alpha                90
_cell_angle_beta                 90
_cell_angle_gamma                90
_cell_volume                     1216.3(13)

loop_
_twin_individual_id
_twin_individual_mass_fraction_refined
_twin_individual_twin_matrix_11
_twin_individual_twin_matrix_12
_twin_individual_twin_matrix_13
_twin_individual_twin_matrix_21
_twin_individual_twin_matrix_22
_twin_individual_twin_matrix_23
_twin_individual_twin_matrix_31
_twin_individual_twin_matrix_32
_twin_individual_twin_matrix_33
1 0.49(4) 1 0 0 0 1 0 0 0 1
2 0.51(4) 0.0025 1 -0.0025 0.005 0.0025 0.9925 1.0075 -0.0025 -0.005

_cell_formula_units_Z            8

_cell_measurement_reflns_used    481
_cell_measurement_theta_min      2.83
_cell_measurement_theta_max      9.55
_cell_measurement_temperature    293
_cell_measurement_pressure       16.43

_exptl_crystal_density_diffrn    6.9008
_exptl_crystal_F_000             2101

_exptl_absorpt_coefficient_mu    19.275
_exptl_crystal_description       irregular
_exptl_absorpt_correction_type   empirical
_exptl_absorpt_process_details   
;
CrysAlisPro, Agilent Technologies,
Version 1.171.37.35 (release 13-08-2014 CrysAlis171 .NET)
(compiled Aug 13 2014,18:06:01)
Empirical absorption correction using spherical harmonics,
 implemented in SCALE3 ABSPACK scaling algorithm.
;

#=======================================================================

# 7. EXPERIMENTAL DATA

_exptl_special_details           'High pressure P = 16.43 GPa. Ne-PTM.'

_diffrn_ambient_temperature      293
_diffrn_pressure                 16.43
_diffrn_source                   synchrotron
_diffrn_radiation_type           synchrotron
_diffrn_radiation_source         synchrotron
_diffrn_radiation_wavelength     0.3738
_diffrn_measurement_device_type  'abstract diffractometer'
_diffrn_detector                 'Mar165 CCD'

_diffrn_reflns_number            481
_diffrn_reflns_theta_min         2.83
_diffrn_reflns_theta_max         9.55
_diffrn_reflns_theta_full        9.55
_diffrn_measured_fraction_theta_max 0.65
_diffrn_measured_fraction_theta_full 0.65
_diffrn_reflns_av_R_equivalents  0.088
_diffrn_reflns_av_unetI/netI     0.0376
_diffrn_reflns_limit_h_min       -9
_diffrn_reflns_limit_h_max       9
_diffrn_reflns_limit_k_min       -9
_diffrn_reflns_limit_k_max       9
_diffrn_reflns_limit_l_min       -6
_diffrn_reflns_limit_l_max       5

_diffrn_radiation_probe          synchrotron

#=======================================================================

# 8. REFINEMENT DATA

_refine_special_details          
;No H atoms are included into the model; Twin. CH3NH3 content is in the 
randomly distributed and non-detectable positions. The corresponding atoms 
are not included into refinement. All atoms have been refined with 
only isotropic ADP. This is due to the limited number of reflections 
obtained in the high-pressure experiment.
;

_reflns_number_total             100
_reflns_number_gt                39
_reflns_threshold_expression     I>2\s(I)

_refine_ls_structure_factor_coef F
_refine_ls_R_factor_gt           0.0510
_refine_ls_wR_factor_gt          0.0429
_refine_ls_R_factor_all          0.1545
_refine_ls_wR_factor_ref         0.0573
_refine_ls_goodness_of_fit_ref   1.44
_refine_ls_goodness_of_fit_gt    2.17
_refine_ls_restrained_S_gt       ?
_refine_ls_restrained_S_all      ?
_refine_ls_number_reflns         100
_refine_ls_number_parameters     18
_refine_ls_number_restraints     0
_refine_ls_number_constraints    0
_refine_ls_weighting_scheme      sigma
_refine_ls_weighting_details     w=1/(\s^2^(F)+0.0001F^2^)
_refine_ls_hydrogen_treatment    ?
_refine_ls_shift/su_max          0.0473
_refine_ls_shift/su_mean         0.0129
_refine_diff_density_max         0.58
_refine_diff_density_min         -0.60
_refine_ls_extinction_method     none

loop_
_atom_type_symbol
_atom_type_scat_dispersion_real
_atom_type_scat_dispersion_imag
_atom_type_scat_source
I -8.1659 3.0881 'International Tables Vol C tables 4.2.6.8 and 6.1.1.1'
Ne 0.0041 0.0040 'International Tables Vol C tables 4.2.6.8 and 6.1.1.1'
Pb -0.6363 3.6002 'International Tables Vol C tables 4.2.6.8 and 6.1.1.1'

#=======================================================================

# 9. ATOMIC COORDINATES AND DISPLACEMENT PARAMETERS

loop_
_atom_site_label
_atom_site_type_symbol
_atom_site_fract_x
_atom_site_fract_y
_atom_site_fract_z
_atom_site_adp_type
_atom_site_U_iso_or_equiv
_atom_site_site_symmetry_multiplicity
_atom_site_occupancy
_atom_site_calc_flag
_atom_site_refinement_flags
_atom_site_disorder_assembly
_atom_site_disorder_group
  I4 I 0 0 0 Uiso 0.279(10) 2 1 d . . .
  Pb2 Pb 0.5 0 0.75 Uiso 0.454(9) 4 1 d . . .
  I1 I 0.7299(15) 0.5 0.7429(11) Uiso 0.426(8) 16 1 d . . .
  I2 I 0.5 0 0.5 Uiso 0.502(18) 4 1 d . . .
  I3 I 0 0 0.5 Uiso 0.65(4) 2 1 d . . .
  Pb1 Pb 0 0 0.7269(14) Uiso 0.511(12) 4 1 d . . .
  Ne1 Ne 0.762(3) 0.5 0 Uiso 0.140(10) 8 1 d . . .
  Ne2 Ne 0.7123(19) 0.7123(19) 0.710(4) Uiso 0.109(10) 16 0.5 d . . .
  Ne3 Ne 0.5 0.738(7) 0.5 Uiso 0.009(17) 8 0.1659 d . . .

#=======================================================================

# 10. MOLECULAR GEOMETRY


loop_
_geom_bond_atom_site_label_1
_geom_bond_atom_site_label_2
_geom_bond_site_symmetry_1
_geom_bond_site_symmetry_2
_geom_bond_distance
_geom_bond_publ_flag
  I4 Pb1 . 1_554 2.900(16) ?
  I4 Pb1 . 5_556 2.900(16) ?
  I4 Ne3 . 17_444 2.54(8) ?
  I4 Ne3 . 18_554 2.54(8) ?
  I4 Ne3 . 19_544 2.54(8) ?
  I4 Ne3 . 20_454 2.54(8) ?
  Pb2 I1 . 3_645 2.89(3) ?
  Pb2 I1 . 4_565 2.89(3) ?
  Pb2 I1 . 21_646 2.89(3) ?
  Pb2 I1 . 22_456 2.89(3) ?
  Pb2 I2 . . 2.6555(13) ?
  Pb2 I2 . 19_545 2.6555(13) ?
  I1 Pb1 . 21_556 2.48(3) ?
  I1 Ne1 . 1_556 2.751(13) ?
  I1 Ne2 . . 2.31(3) ?
  I1 Ne2 . 4_565 2.31(3) ?
  I1 Ne3 . 4_565 2.581(13) ?
  I2 Ne1 . 17_445 2.55(4) ?
  I2 Ne1 . 18_655 2.55(4) ?
  I2 Ne3 . 1_545 2.81(8) ?
  I2 Ne3 . 2_665 2.81(8) ?
  I3 Pb1 . . 2.410(15) ?
  I3 Pb1 . 5_556 2.410(15) ?
  I3 Ne1 . 17_445 2.80(4) ?
  I3 Ne1 . 18_555 2.80(4) ?
  I3 Ne1 . 19_545 2.80(4) ?
  I3 Ne1 . 20_455 2.80(4) ?


loop_
_geom_angle_atom_site_label_1
_geom_angle_atom_site_label_2
_geom_angle_atom_site_label_3
_geom_angle_site_symmetry_1
_geom_angle_site_symmetry_2
_geom_angle_site_symmetry_3
_geom_angle
_geom_angle_publ_flag
  Pb1 I4 Pb1 1_554 . 5_556 180.0(5) ?
  Pb1 I4 Ne3 1_554 . 17_444 90 ?
  Pb1 I4 Ne3 1_554 . 18_554 90 ?
  Pb1 I4 Ne3 1_554 . 19_544 90 ?
  Pb1 I4 Ne3 1_554 . 20_454 90 ?
  Pb1 I4 Ne3 5_556 . 17_444 90 ?
  Pb1 I4 Ne3 5_556 . 18_554 90 ?
  Pb1 I4 Ne3 5_556 . 19_544 90 ?
  Pb1 I4 Ne3 5_556 . 20_454 90 ?
  Ne3 I4 Ne3 17_444 . 18_554 180.0(5) ?
  Ne3 I4 Ne3 17_444 . 19_544 90 ?
  Ne3 I4 Ne3 17_444 . 20_454 90 ?
  Ne3 I4 Ne3 18_554 . 19_544 90 ?
  Ne3 I4 Ne3 18_554 . 20_454 90 ?
  Ne3 I4 Ne3 19_544 . 20_454 180.0(5) ?
  I1 Pb2 I1 3_645 . 4_565 177.0(3) ?
  I1 Pb2 I1 3_645 . 21_646 90.038(8) ?
  I1 Pb2 I1 3_645 . 22_456 90.038(8) ?
  I1 Pb2 I2 3_645 . . 88.5(2) ?
  I1 Pb2 I2 3_645 . 19_545 91.5(2) ?
  I1 Pb2 I1 4_565 . 21_646 90.038(8) ?
  I1 Pb2 I1 4_565 . 22_456 90.038(8) ?
  I1 Pb2 I2 4_565 . . 88.5(2) ?
  I1 Pb2 I2 4_565 . 19_545 91.5(2) ?
  I1 Pb2 I1 21_646 . 22_456 177.0(3) ?
  I1 Pb2 I2 21_646 . . 91.5(2) ?
  I1 Pb2 I2 21_646 . 19_545 88.5(2) ?
  I1 Pb2 I2 22_456 . . 91.5(2) ?
  I1 Pb2 I2 22_456 . 19_545 88.5(2) ?
  I2 Pb2 I2 . . 19_545 180.0(5) ?
  Pb2 I1 Pb1 3_655 . 21_556 171.1(6) ?
  Pb2 I1 Ne1 3_655 . 1_556 81.4(7) ?
  Pb2 I1 Ne2 3_655 . . 94.9(7) ?
  Pb2 I1 Ne2 3_655 . 4_565 94.9(7) ?
  Pb2 I1 Ne3 3_655 . 4_565 89.6(17) ?
  Pb1 I1 Ne1 21_556 . 1_556 89.7(8) ?
  Pb1 I1 Ne2 21_556 . . 86.5(7) ?
  Pb1 I1 Ne2 21_556 . 4_565 86.5(7) ?
  Pb1 I1 Ne3 21_556 . 4_565 99.3(18) ?
  Ne1 I1 Ne2 1_556 . . 99.2(10) ?
  Ne1 I1 Ne2 1_556 . 4_565 99.2(10) ?
  Ne1 I1 Ne3 1_556 . 4_565 171.0(19) ?
  Ne2 I1 Ne2 . . 4_565 160.3(14) ?
  Ne2 I1 Ne3 . . 4_565 81.5(10) ?
  Ne2 I1 Ne3 4_565 . 4_565 81.5(10) ?
  Pb2 I2 Pb2 . . 19_544 180.0(5) ?
  Pb2 I2 Ne1 . . 17_445 90 ?
  Pb2 I2 Ne1 . . 18_655 90 ?
  Pb2 I2 Ne3 . . 1_545 90 ?
  Pb2 I2 Ne3 . . 2_665 90 ?
  Pb2 I2 Ne1 19_544 . 17_445 90 ?
  Pb2 I2 Ne1 19_544 . 18_655 90 ?
  Pb2 I2 Ne3 19_544 . 1_545 90 ?
  Pb2 I2 Ne3 19_544 . 2_665 90 ?
  Ne1 I2 Ne1 17_445 . 18_655 180.0(5) ?
  Ne1 I2 Ne3 17_445 . 1_545 90 ?
  Ne1 I2 Ne3 17_445 . 2_665 90 ?
  Ne1 I2 Ne3 18_655 . 1_545 90 ?
  Ne1 I2 Ne3 18_655 . 2_665 90 ?
  Ne3 I2 Ne3 1_545 . 2_665 180.0(5) ?
  Pb1 I3 Pb1 . . 5_556 180.0(5) ?
  Pb1 I3 Ne1 . . 17_445 90 ?
  Pb1 I3 Ne1 . . 18_555 90 ?
  Pb1 I3 Ne1 . . 19_545 90 ?
  Pb1 I3 Ne1 . . 20_455 90 ?
  Pb1 I3 Ne1 5_556 . 17_445 90 ?
  Pb1 I3 Ne1 5_556 . 18_555 90 ?
  Pb1 I3 Ne1 5_556 . 19_545 90 ?
  Pb1 I3 Ne1 5_556 . 20_455 90 ?
  Ne1 I3 Ne1 17_445 . 18_555 180.0(5) ?
  Ne1 I3 Ne1 17_445 . 19_545 90 ?
  Ne1 I3 Ne1 17_445 . 20_455 90 ?
  Ne1 I3 Ne1 18_555 . 19_545 90 ?
  Ne1 I3 Ne1 18_555 . 20_455 90 ?
  Ne1 I3 Ne1 19_545 . 20_455 180.0(5) ?
  I4 Pb1 I1 1_556 . 21_546 82.6(4) ?
  I4 Pb1 I1 1_556 . 22_456 82.6(4) ?
  I4 Pb1 I1 1_556 . 23_446 82.6(4) ?
  I4 Pb1 I1 1_556 . 24_556 82.6(4) ?
  I4 Pb1 I3 1_556 . . 180.0(5) ?
  I1 Pb1 I1 21_546 . 22_456 165.2(8) ?
  I1 Pb1 I1 21_546 . 23_446 89.05(10) ?
  I1 Pb1 I1 21_546 . 24_556 89.05(10) ?
  I1 Pb1 I3 21_546 . . 97.4(4) ?
  I1 Pb1 I1 22_456 . 23_446 89.05(10) ?
  I1 Pb1 I1 22_456 . 24_556 89.05(10) ?
  I1 Pb1 I3 22_456 . . 97.4(4) ?
  I1 Pb1 I1 23_446 . 24_556 165.2(8) ?
  I1 Pb1 I3 23_446 . . 97.4(4) ?
  I1 Pb1 I3 24_556 . . 97.4(4) ?
  I1 Ne1 I1 1_554 . 6_566 165.8(13) ?
  I1 Ne1 I2 1_554 . 17_554 97.1(7) ?
  I1 Ne1 I3 1_554 . 17_554 82.9(7) ?
  I1 Ne1 I2 6_566 . 17_554 97.1(7) ?
  I1 Ne1 I3 6_566 . 17_554 82.9(7) ?
  I2 Ne1 I3 17_554 . 17_554 180.0(5) ?
  I1 Ne2 I1 . . 3_655 98.0(10) ?
  I1 Ne2 Ne2 . . 24_666 115(2) ?
  I1 Ne2 Ne2 3_655 . 24_666 115(2) ?
  I4 Ne3 I1 17_555 . 3_655 88.1(17) ?
  I4 Ne3 I1 17_555 . 7_556 88.1(17) ?
  I4 Ne3 I2 17_555 . 1_565 180.0(5) ?
  I1 Ne3 I1 3_655 . 7_556 176(3) ?
  I1 Ne3 I2 3_655 . 1_565 91.9(17) ?
  I1 Ne3 I2 7_556 . 1_565 91.9(17) ?


#=======================================================================

_chemical_name_common            Ne-MAPbI3
_exptl_crystal_recrystallization_method 
'Reaction under pressure of 16.43 GPa between Ne-PTM and MAPbI3'
_chemical_properties_physical    Pressure-sensitive

#=======================================================================
data_VII
_database_code_depnum_ccdc_archive 'CCDC 1907817'
#=======================================================================

# 5. CHEMICAL DATA

_chemical_name_systematic        
; neon lead iodide
;
_chemical_formula_analytical     'C1 H6 I3 N1 Ne2.5 Pb1'
_chemical_formula_sum            'I3 Ne2.5 Pb1'
_chemical_formula_weight         638.4

#=======================================================================

# 6. CRYSTAL DATA

_symmetry_cell_setting           tetragonal
_symmetry_space_group_name_H-M   'I 4/m m m'
_symmetry_space_group_name_Hall  '-I 4;-2'
_symmetry_Int_Tables_number      139

loop_
_space_group_symop.magn_id
_space_group_symop_operation_xyz
1 x,y,z
2 -x,-y,z
3 -y,x,z
4 y,-x,z
5 -x,y,-z
6 x,-y,-z
7 y,x,-z
8 -y,-x,-z
9 -x,-y,-z
10 x,y,-z
11 y,-x,-z
12 -y,x,-z
13 x,-y,z
14 -x,y,z
15 -y,-x,z
16 y,x,z
17 x+1/2,y+1/2,z+1/2
18 -x+1/2,-y+1/2,z+1/2
19 -y+1/2,x+1/2,z+1/2
20 y+1/2,-x+1/2,z+1/2
21 -x+1/2,y+1/2,-z+1/2
22 x+1/2,-y+1/2,-z+1/2
23 y+1/2,x+1/2,-z+1/2
24 -y+1/2,-x+1/2,-z+1/2
25 -x+1/2,-y+1/2,-z+1/2
26 x+1/2,y+1/2,-z+1/2
27 y+1/2,-x+1/2,-z+1/2
28 -y+1/2,x+1/2,-z+1/2
29 x+1/2,-y+1/2,z+1/2
30 -x+1/2,y+1/2,z+1/2
31 -y+1/2,-x+1/2,z+1/2
32 y+1/2,x+1/2,z+1/2

_cell_length_a                   10.538(5)
_cell_length_b                   10.538(5)
_cell_length_c                   10.379(5)
_cell_angle_alpha                90
_cell_angle_beta                 90
_cell_angle_gamma                90
_cell_volume                     1152.6(12)

loop_
 _twin_individual_id
 _twin_individual_mass_fraction_refined
 _twin_individual_twin_matrix_11
 _twin_individual_twin_matrix_12
 _twin_individual_twin_matrix_13
 _twin_individual_twin_matrix_21
 _twin_individual_twin_matrix_22
 _twin_individual_twin_matrix_23
 _twin_individual_twin_matrix_31
 _twin_individual_twin_matrix_32
 _twin_individual_twin_matrix_33
1 0.46(7)
1 0 0
0 1 0
0 0 1
2 0.44(5)
0.005 0.0101 0.9848
1 0.005 -0.005
-0.0052 1.0153 -0.0101
3 0.10(6)
0.005 1 -0.005
0.0101 0.005 0.9848
1.0153 -0.0052 -0.0101

_cell_formula_units_Z            8

_cell_measurement_reflns_used    380
_cell_measurement_theta_min      2.88
_cell_measurement_theta_max      8.82
_cell_measurement_temperature    293
_cell_measurement_pressure       20.27

_exptl_crystal_density_diffrn    7.3572
_exptl_crystal_F_000             2128

_exptl_absorpt_coefficient_mu    20.337
_exptl_crystal_description       irregular
_exptl_absorpt_correction_type   empirical
_exptl_absorpt_process_details   
;
CrysAlisPro, Agilent Technologies,
Version 1.171.37.35 (release 13-08-2014 CrysAlis171 .NET)
(compiled Aug 13 2014,18:06:01)
Empirical absorption correction using spherical harmonics,
 implemented in SCALE3 ABSPACK scaling algorithm.
;

#=======================================================================

# 7. EXPERIMENTAL DATA

_exptl_special_details           'High pressure P = 20.27 GPa. Ne-PTM.'

_diffrn_ambient_temperature      293
_diffrn_pressure                 20.27
_diffrn_source                   synchrotron
_diffrn_radiation_type           synchrotron
_diffrn_radiation_source         synchrotron
_diffrn_radiation_wavelength     0.3738
_diffrn_measurement_device_type  'abstract diffractometer'
_diffrn_detector                 'Mar165 CCD'

_diffrn_reflns_number            380
_diffrn_reflns_theta_min         2.88
_diffrn_reflns_theta_max         8.82
_diffrn_reflns_theta_full        8.82
_diffrn_measured_fraction_theta_max 0.64
_diffrn_measured_fraction_theta_full 0.64
_diffrn_reflns_av_R_equivalents  0.0817
_diffrn_reflns_av_unetI/netI     0.0303
_diffrn_reflns_limit_h_min       -8
_diffrn_reflns_limit_h_max       8
_diffrn_reflns_limit_k_min       -8
_diffrn_reflns_limit_k_max       8
_diffrn_reflns_limit_l_min       -5
_diffrn_reflns_limit_l_max       5

_diffrn_radiation_probe          synchrotron

#=======================================================================

# 8. REFINEMENT DATA

_refine_special_details 
;CH3NH3 is in the randomly distributed positions. No H, C and N atoms are
included into the model; Twin. All atoms have been refined with only 
isotropic ADP. This is due to the limited number of reflections 
obtained in the high-pressure experiment.
;

_reflns_number_total             78
_reflns_number_gt                32
_reflns_threshold_expression     I>2\s(I)

_refine_ls_structure_factor_coef F
_refine_ls_R_factor_gt           0.0432
_refine_ls_wR_factor_gt          0.0450
_refine_ls_R_factor_all          0.1264
_refine_ls_wR_factor_ref         0.0579
_refine_ls_goodness_of_fit_ref   1.52
_refine_ls_goodness_of_fit_gt    2.67
_refine_ls_number_reflns         78
_refine_ls_number_parameters     19
_refine_ls_number_restraints     0
_refine_ls_number_constraints    0
_refine_ls_weighting_scheme      sigma
_refine_ls_weighting_details     w=1/(\s^2^(F)+0.0001F^2^)
_refine_ls_hydrogen_treatment    ?
_refine_ls_shift/su_max          0.0489
_refine_ls_shift/su_mean         0.0139
_refine_diff_density_max         0.81
_refine_diff_density_min         -1.35
_refine_ls_extinction_method
 'B-C type 1 Gaussian isotropic (Becker & Coppens, 1974)'
_refine_ls_extinction_coef               2400(900)

loop_
_atom_type_symbol
_atom_type_scat_dispersion_real
_atom_type_scat_dispersion_imag
_atom_type_scat_source
I -8.1659 3.0881 'International Tables Vol C tables 4.2.6.8 and 6.1.1.1'
Ne 0.0041 0.0040 'International Tables Vol C tables 4.2.6.8 and 6.1.1.1'
Pb -0.6363 3.6002 'International Tables Vol C tables 4.2.6.8 and 6.1.1.1'

#=======================================================================

# 9. ATOMIC COORDINATES AND DISPLACEMENT PARAMETERS

loop_
 _atom_site_label
 _atom_site_type_symbol
 _atom_site_fract_x
 _atom_site_fract_y
 _atom_site_fract_z
 _atom_site_adp_type
 _atom_site_U_iso_or_equiv
 _atom_site_site_symmetry_multiplicity
 _atom_site_occupancy
 _atom_site_calc_flag
 _atom_site_refinement_flags
 _atom_site_disorder_assembly
 _atom_site_disorder_group
  I4 I 0 0 0 Uiso 0.166(15) 2 1 d . . .
  Pb2 Pb 0.5 0 0.75 Uiso 0.254(14) 4 1 d . . .
  I1 I 0.740(2) 0.5 0.7575(15) Uiso 0.254(14) 16 1 d . . .
  I2 I 0.5 0 0.5 Uiso 0.8(2) 4 0.5 d . . .
  I3 I 0 0 0.5 Uiso 0.40(6) 2 1 d . . .
  Pb1 Pb 0 0 0.745(2) Uiso 0.367(15) 4 1 d . . .
  Ne1 Ne 0.787(4) 0.5 0 Uiso 0.089(18) 8 1 d . . .
  Ne2 Ne 0.7143(18) 0.7143(18) 0.657(7) Uiso 0.002(14) 16 0.5 d . . .
  Ne3 Ne 0.5 0.751(11) 0.5 Uiso 0.17(5) 8 0.5 d . . .

#=======================================================================

# 10. MOLECULAR GEOMETRY


loop_
 _geom_bond_atom_site_label_1
 _geom_bond_atom_site_label_2
 _geom_bond_site_symmetry_1
 _geom_bond_site_symmetry_2
 _geom_bond_distance
 _geom_bond_publ_flag
  I4 Pb1 . 1_554 2.65(2) ?
  I4 Pb1 . 5_556 2.65(2) ?
  I4 Ne3 . 17_444 2.65(11) ?
  I4 Ne3 . 18_554 2.65(11) ?
  I4 Ne3 . 19_544 2.65(11) ?
  I4 Ne3 . 20_454 2.65(11) ?
  Pb2 I1 . 3_645 2.74(2) ?
  Pb2 I1 . 4_565 2.74(2) ?
  Pb2 I1 . 21_646 2.74(2) ?
  Pb2 I1 . 22_456 2.74(2) ?
  Pb2 I2 . . 2.595(3) ?
  Pb2 I2 . 19_545 2.595(3) ?
  I1 Pb1 . 21_556 2.53(2) ?
  I1 Ne1 . 1_556 2.566(18) ?
  I1 Ne2 . . 2.50(3) ?
  I1 Ne2 . 4_565 2.50(3) ?
  I1 Ne3 . 4_565 2.675(17) ?
  I2 Ne1 . 17_445 2.24(4) ?
  I2 Ne1 . 18_655 2.24(4) ?
  I2 Ne3 . 1_545 2.62(11) ?
  I2 Ne3 . 2_665 2.62(11) ?
  I3 Pb1 . . 2.54(2) ?
  I3 Pb1 . 5_556 2.54(2) ?
  Ne2 Ne3 . . 2.81(5) ?
  Ne2 Ne3 . 4_565 2.81(5) ?

loop_
 _geom_angle_atom_site_label_1
 _geom_angle_atom_site_label_2
 _geom_angle_atom_site_label_3
 _geom_angle_site_symmetry_1
 _geom_angle_site_symmetry_2
 _geom_angle_site_symmetry_3
 _geom_angle
 _geom_angle_publ_flag
  Pb1 I4 Pb1 1_554 . 5_556 180.0(5) ?
  Pb1 I4 Ne3 1_554 . 17_444 90 ?
  Pb1 I4 Ne3 1_554 . 18_554 90 ?
  Pb1 I4 Ne3 1_554 . 19_544 90 ?
  Pb1 I4 Ne3 1_554 . 20_454 90 ?
  Pb1 I4 Ne3 5_556 . 17_444 90 ?
  Pb1 I4 Ne3 5_556 . 18_554 90 ?
  Pb1 I4 Ne3 5_556 . 19_544 90 ?
  Pb1 I4 Ne3 5_556 . 20_454 90 ?
  Ne3 I4 Ne3 17_444 . 18_554 180.0(5) ?
  Ne3 I4 Ne3 17_444 . 19_544 90 ?
  Ne3 I4 Ne3 17_444 . 20_454 90 ?
  Ne3 I4 Ne3 18_554 . 19_544 90 ?
  Ne3 I4 Ne3 18_554 . 20_454 90 ?
  Ne3 I4 Ne3 19_544 . 20_454 180.0(5) ?
  I1 Pb2 I1 3_645 . 4_565 176.7(5) ?
  I1 Pb2 I1 3_645 . 21_646 90.047(13) ?
  I1 Pb2 I1 3_645 . 22_456 90.047(13) ?
  I1 Pb2 I2 3_645 . . 91.6(3) ?
  I1 Pb2 I2 3_645 . 19_545 88.4(3) ?
  I1 Pb2 I1 4_565 . 21_646 90.047(13) ?
  I1 Pb2 I1 4_565 . 22_456 90.047(13) ?
  I1 Pb2 I2 4_565 . . 91.6(3) ?
  I1 Pb2 I2 4_565 . 19_545 88.4(3) ?
  I1 Pb2 I1 21_646 . 22_456 176.7(5) ?
  I1 Pb2 I2 21_646 . . 88.4(3) ?
  I1 Pb2 I2 21_646 . 19_545 91.6(3) ?
  I1 Pb2 I2 22_456 . . 88.4(3) ?
  I1 Pb2 I2 22_456 . 19_545 91.6(3) ?
  I2 Pb2 I2 . . 19_545 180.0(5) ?
  Pb2 I1 Pb1 3_655 . 21_556 177.9(8) ?
  Pb2 I1 Ne1 3_655 . 1_556 80.4(10) ?
  Pb2 I1 Ne2 3_655 . . 95.6(7) ?
  Pb2 I1 Ne2 3_655 . 4_565 95.6(7) ?
  Pb2 I1 Ne3 3_655 . 4_565 86(2) ?
  Pb1 I1 Ne1 21_556 . 1_556 101.7(12) ?
  Pb1 I1 Ne2 21_556 . . 83.5(7) ?
  Pb1 I1 Ne2 21_556 . 4_565 83.5(7) ?
  Pb1 I1 Ne3 21_556 . 4_565 92(3) ?
  Ne1 I1 Ne2 1_556 . . 115.5(15) ?
  Ne1 I1 Ne2 1_556 . 4_565 115.5(15) ?
  Ne1 I1 Ne3 1_556 . 4_565 166(3) ?
  Ne2 I1 Ne2 . . 4_565 129(2) ?
  Pb2 I2 Pb2 . . 19_544 180.0(5) ?
  Pb2 I2 Ne1 . . 17_445 90 ?
  Pb2 I2 Ne1 . . 18_655 90 ?
  Pb2 I2 Ne3 . . 1_545 90 ?
  Pb2 I2 Ne3 . . 2_665 90 ?
  Pb2 I2 Ne1 19_544 . 17_445 90 ?
  Pb2 I2 Ne1 19_544 . 18_655 90 ?
  Pb2 I2 Ne3 19_544 . 1_545 90 ?
  Pb2 I2 Ne3 19_544 . 2_665 90 ?
  Ne1 I2 Ne1 17_445 . 18_655 180.0(5) ?
  Ne1 I2 Ne3 17_445 . 1_545 90 ?
  Ne1 I2 Ne3 17_445 . 2_665 90 ?
  Ne1 I2 Ne3 18_655 . 1_545 90 ?
  Ne1 I2 Ne3 18_655 . 2_665 90 ?
  Ne3 I2 Ne3 1_545 . 2_665 180.0(5) ?
  Pb1 I3 Pb1 . . 5_556 180.0(5) ?
  I4 Pb1 I1 1_556 . 21_546 90.5(6) ?
  I4 Pb1 I1 1_556 . 22_456 90.5(6) ?
  I4 Pb1 I1 1_556 . 23_446 90.5(6) ?
  I4 Pb1 I1 1_556 . 24_556 90.5(6) ?
  I4 Pb1 I3 1_556 . . 180.0(5) ?
  I1 Pb1 I1 21_546 . 22_456 179.0(11) ?
  I1 Pb1 I1 21_546 . 23_446 89.995(10) ?
  I1 Pb1 I1 21_546 . 24_556 89.995(10) ?
  I1 Pb1 I3 21_546 . . 89.5(6) ?
  I1 Pb1 I1 22_456 . 23_446 89.995(10) ?
  I1 Pb1 I1 22_456 . 24_556 89.995(10) ?
  I1 Pb1 I3 22_456 . . 89.5(6) ?
  I1 Pb1 I1 23_446 . 24_556 179.0(11) ?
  I1 Pb1 I3 23_446 . . 89.5(6) ?
  I1 Pb1 I3 24_556 . . 89.5(6) ?
  I1 Ne1 I1 1_554 . 6_566 157.6(19) ?
  I1 Ne1 I2 1_554 . 17_554 101.2(10) ?
  I1 Ne1 I2 6_566 . 17_554 101.2(10) ?
  I1 Ne2 I1 . . 3_655 91.2(16) ?
  I1 Ne2 Ne2 . . 24_666 84(2) ?
  I1 Ne2 Ne3 . . . 117(2) ?
  I1 Ne2 Ne2 3_655 . 24_666 84(2) ?
  I1 Ne2 Ne3 3_655 . 4_565 117(2) ?
  Ne2 Ne2 Ne3 24_666 . . 137(2) ?
  Ne2 Ne2 Ne3 24_666 . 4_565 137(2) ?
  Ne3 Ne2 Ne3 . . 4_565 84(3) ?
  I4 Ne3 I1 17_555 . 3_655 87(2) ?
  I4 Ne3 I1 17_555 . 7_556 87(2) ?
  I4 Ne3 I2 17_555 . 1_565 180.0(5) ?
  I4 Ne3 Ne2 17_555 . . 82(2) ?
  I4 Ne3 Ne2 17_555 . 3_655 82(2) ?
  I4 Ne3 Ne2 17_555 . 5_656 82(2) ?
  I4 Ne3 Ne2 17_555 . 7_556 82(2) ?
  I1 Ne3 I1 3_655 . 7_556 175(5) ?
  I1 Ne3 I2 3_655 . 1_565 93(2) ?
  I1 Ne3 Ne2 3_655 . 5_656 124.9(15) ?
  I1 Ne3 Ne2 3_655 . 7_556 124.9(15) ?
  I1 Ne3 I2 7_556 . 1_565 93(2) ?
  I1 Ne3 Ne2 7_556 . . 124.9(15) ?
  I1 Ne3 Ne2 7_556 . 3_655 124.9(15) ?
  I1 Ne3 Ne2 7_556 . 5_656 54.3(12) ?
  I1 Ne3 Ne2 7_556 . 7_556 54.3(12) ?
  I2 Ne3 Ne2 1_565 . . 98(2) ?
  I2 Ne3 Ne2 1_565 . 3_655 98(2) ?
  I2 Ne3 Ne2 1_565 . 5_656 98(2) ?
  I2 Ne3 Ne2 1_565 . 7_556 98(2) ?
  Ne2 Ne3 Ne2 . . 3_655 107.0(18) ?
  Ne2 Ne3 Ne2 . . 5_656 164(5) ?
  Ne2 Ne3 Ne2 . . 7_556 70.7(17) ?
  Ne2 Ne3 Ne2 3_655 . 5_656 70.7(17) ?
  Ne2 Ne3 Ne2 3_655 . 7_556 164(5) ?
  Ne2 Ne3 Ne2 5_656 . 7_556 107.0(18) ?

#=======================================================================


_chemical_name_common            Ne-MAPbI3
_exptl_crystal_recrystallization_method 
'Reaction under pressure of 20.27 GPa between Ne-PTM and MAPbI3'
_chemical_properties_physical    Pressure-sensitive


#=======================================================================
data_VIII
_database_code_depnum_ccdc_archive 'CCDC 1907818'

#=======================================================================

# 5. CHEMICAL DATA

_chemical_name_systematic        
; neon methylammonium lead iodide
;
_chemical_formula_sum            'C1 H6 I3 N1 Ne0.973 Pb1'
_chemical_formula_weight         639.3
_chemical_compound_source        
; Decompressed crystal taken at ambient conditions in 4 weeks after exposure 
at P = 20.27 GPa within the Ne pressure transmitting media
;
#=======================================================================

# 6. CRYSTAL DATA

_symmetry_cell_setting           tetragonal
_symmetry_space_group_name_H-M   'I 4 2 2'
_symmetry_space_group_name_Hall  'I 4 2'
_symmetry_Int_Tables_number      97

loop_
_space_group_symop_id
_space_group_symop_operation_xyz
1 x,y,z
2 -x,-y,z
3 -y,x,z
4 y,-x,z
5 -x,y,-z
6 x,-y,-z
7 y,x,-z
8 -y,-x,-z
9 x+1/2,y+1/2,z+1/2
10 -x+1/2,-y+1/2,z+1/2
11 -y+1/2,x+1/2,z+1/2
12 y+1/2,-x+1/2,z+1/2
13 -x+1/2,y+1/2,-z+1/2
14 x+1/2,-y+1/2,-z+1/2
15 y+1/2,x+1/2,-z+1/2
16 -y+1/2,-x+1/2,-z+1/2

_cell_length_a                   8.876(1)
_cell_length_b                   8.876(1)
_cell_length_c                   12.672(1)
_cell_angle_alpha                90
_cell_angle_beta                 90
_cell_angle_gamma                90
_cell_volume                     998.3(2)

loop_
_twin_individual_id
_twin_individual_mass_fraction_refined
_twin_individual_twin_matrix_11
_twin_individual_twin_matrix_12
_twin_individual_twin_matrix_13
_twin_individual_twin_matrix_21
_twin_individual_twin_matrix_22
_twin_individual_twin_matrix_23
_twin_individual_twin_matrix_31
_twin_individual_twin_matrix_32
_twin_individual_twin_matrix_33
1 0.48(2) 1 0 0 0 1 0 0 0 1
2 0.012(3) 0.5 0.5 1 0.5 0.5 -1 -0.5 0.5 0
3 0.027(3) 0.5 -0.5 1 -0.5 0.5 1 -0.5 -0.5 0
4 0.48(2) -1 0 0 0 -1 0 0 0 -1

_cell_formula_units_Z            4

_cell_measurement_reflns_used    3819
_cell_measurement_theta_min      2.82
_cell_measurement_theta_max      31.89
_cell_measurement_temperature    293
_cell_special_details            
; ?
;

_exptl_crystal_density_diffrn    4.2527
_exptl_crystal_F_000             1078

_exptl_absorpt_coefficient_mu    26.317
_exptl_crystal_description       irregular
_exptl_absorpt_correction_type   empirical
_exptl_absorpt_process_details   
;
CrysAlisPro, Agilent Technologies,
Version 1.171.37.35 (release 13-08-2014 CrysAlis171 .NET)
(compiled Aug 13 2014,18:06:01)
Empirical absorption correction using spherical harmonics,
 implemented in SCALE3 ABSPACK scaling algorithm.
;

#=======================================================================

# 7. EXPERIMENTAL DATA

_exptl_special_details           ?

_diffrn_ambient_temperature      293
_diffrn_source                   synchrotron
_diffrn_radiation_type           synchrotron
_diffrn_radiation_source         synchrotron
_diffrn_radiation_wavelength     0.7153
_diffrn_radiation_monochromator  synchrotron
_diffrn_measurement_device       'abstract diffractometer'
_diffrn_measurement_device_type  
;
dectris-CrysAlisPro-abstract goniometer imported dectris images
;
_diffrn_detector                 'CCD plate'

_diffrn_reflns_number                    3819
_diffrn_reflns_theta_min                 2.82
_diffrn_reflns_theta_max                 31.89
_diffrn_reflns_theta_full                30.95
_diffrn_measured_fraction_theta_max      0.96
_diffrn_measured_fraction_theta_full     0.98
_diffrn_reflns_av_R_equivalents          0.0294
_diffrn_reflns_av_unetI/netI             0.0348
_diffrn_reflns_limit_h_min               -11
_diffrn_reflns_limit_h_max               11
_diffrn_reflns_limit_k_min               -12
_diffrn_reflns_limit_k_max               12
_diffrn_reflns_limit_l_min               -18
_diffrn_reflns_limit_l_max               18

_diffrn_radiation_probe          x-ray

#=======================================================================

# 8. REFINEMENT DATA

_refine_special_details          Twin

_reflns_number_total             1453
_reflns_number_gt                1096
_reflns_threshold_expression     I>3\s(I)

_refine_ls_structure_factor_coef F
_refine_ls_R_factor_gt           0.0350
_refine_ls_wR_factor_gt          0.0469
_refine_ls_R_factor_all          0.0492
_refine_ls_wR_factor_ref         0.0490
_refine_ls_goodness_of_fit_ref   1.73
_refine_ls_goodness_of_fit_gt    1.92
_refine_ls_restrained_S_gt       ?
_refine_ls_restrained_S_all      ?
_refine_ls_number_reflns         1453
_refine_ls_number_parameters     76
_refine_ls_number_restraints     1
_refine_ls_number_constraints    24
_refine_ls_weighting_scheme      sigma
_refine_ls_weighting_details     w=1/(\s^2^(F)+0.0001F^2^)
_refine_ls_hydrogen_treatment    constr
_refine_ls_shift/su_max          0.0495
_refine_ls_shift/su_mean         0.0059
_refine_diff_density_max         1.43
_refine_diff_density_min         -0.87
_refine_ls_extinction_method     
'B-C type 1 Gaussian isotropic (Becker & Coppens, 1974)'
_refine_ls_extinction_coef       510(80)
_refine_ls_abs_structure_details 
;  319 of Friedel pairs used in the refinement
;
_refine_ls_abs_structure_Flack   0.48(2)

loop_
_atom_type_symbol
_atom_type_scat_dispersion_real
_atom_type_scat_dispersion_imag
_atom_type_scat_source
C 0.0035 0.0017 'International Tables Vol C tables 4.2.6.8 and 6.1.1.1'
H 0.0000 0.0000 'International Tables Vol C tables 4.2.6.8 and 6.1.1.1'
I -0.4269 1.8618 'International Tables Vol C tables 4.2.6.8 and 6.1.1.1'
N 0.0068 0.0035 'International Tables Vol C tables 4.2.6.8 and 6.1.1.1'
Ne 0.0267 0.0171 'International Tables Vol C tables 4.2.6.8 and 6.1.1.1'
Pb -3.5457 10.3025 'International Tables Vol C tables 4.2.6.8 and 6.1.1.1'

loop_
_restr_distance_atom_site_label_1
_restr_distance_site_symmetry_1
_restr_distance_atom_site_label_2
_restr_distance_site_symmetry_2
_restr_distance_target
_restr_distance_target_weight_param
N . C . 1.4 0.03
#=======================================================================

# 9. ATOMIC COORDINATES AND DISPLACEMENT PARAMETERS

loop_
_atom_site_label
_atom_site_type_symbol
_atom_site_fract_x
_atom_site_fract_y
_atom_site_fract_z
_atom_site_adp_type
_atom_site_U_iso_or_equiv
_atom_site_site_symmetry_multiplicity
_atom_site_occupancy
_atom_site_calc_flag
_atom_site_refinement_flags
_atom_site_disorder_assembly
_atom_site_disorder_group
  Pb1 Pb 0 0 0.7481(3) Uani 0.0793(11) 4 1 d . . .
  I1_1 I 0 0 0.5 Uani 0.104(3) 2 1 d . . .
  I1_2 I 0 0 0 Uani 0.224(8) 2 1 d . . .
  I2 I 0.2794(4) 0.7794(4) 0.75 Uani 0.1378(17) 8 1 d . . .
  C C 1.002(8) 0.465(5) 0.531(3) Uiso 0.10(2) 16 0.25 d . . .
  N N 0.941(5) 0.615(4) 0.513(3) Uiso 0.095(14) 16 0.25 d . . .
  H1n H 0.95179 0.676224 0.578975 Uiso 0.1137 16 0.25 d . . .
  H2n H 0.83164 0.606715 0.494402 Uiso 0.1137 16 0.25 d . . .
  H3n H 0.996441 0.664975 0.454213 Uiso 0.1137 16 0.25 d . . .
  H1c H 0.918286 0.390407 0.535278 Uiso 0.1141 16 0.25 d . . .
  H2c H 1.061096 0.464058 0.598032 Uiso 0.1141 16 0.25 d . . .
  H3c H 1.070306 0.437611 0.470671 Uiso 0.1141 16 0.25 d . . .
  Ne Ne 0 0.5 0.25 Uiso 0.102(14) 4 0.277(15) d . . .
  Ne2 Ne -0.223(4) 0.685(5) 0.498(2) Uiso 0.113(12) 16 0.174(14) d . . .

loop_
_atom_site_aniso_label
_atom_site_aniso_type_symbol
_atom_site_aniso_U_11
_atom_site_aniso_U_22
_atom_site_aniso_U_33
_atom_site_aniso_U_12
_atom_site_aniso_U_13
_atom_site_aniso_U_23
 Pb1 Pb 0.0720(15) 0.0720(15) 0.094(2) 0 0 0
 I1_1 I 0.122(5) 0.122(5) 0.068(5) 0 0 0
 I1_2 I 0.303(16) 0.303(16) 0.066(6) 0 0 0
 I2 I 0.120(2) 0.120(2) 0.174(4) 0.035(2) -0.0028(12) 0.0028(12)

loop_
 _jana_atom_site_ADP_C_label
 _jana_atom_site_ADP_C_type_symbol
 _jana_atom_site_ADP_C_111
 _jana_atom_site_ADP_C_112
 _jana_atom_site_ADP_C_113
 _jana_atom_site_ADP_C_122
 _jana_atom_site_ADP_C_123
 _jana_atom_site_ADP_C_133
 _jana_atom_site_ADP_C_222
 _jana_atom_site_ADP_C_223
 _jana_atom_site_ADP_C_233
 _jana_atom_site_ADP_C_333
 Pb1 Pb 0 0 -0.0042(8) 0 0 0 0 -0.0042(8) 0 -0.0022(13)
 I1_1 I 0 0 0 0 0 0 0 0 0 0
 I1_2 I 0 0 0 0 0 0 0 0 0 0
 I2 I -0.007(3) -0.001(2) 0.063(2) -0.001(2) 0 -0.0067(10) -0.007(3)
 -0.063(2) -0.0067(10) 0

loop_
 _jana_atom_site_ADP_D_label
 _jana_atom_site_ADP_D_type_symbol
 _jana_atom_site_ADP_D_1111
 _jana_atom_site_ADP_D_1112
 _jana_atom_site_ADP_D_1113
 _jana_atom_site_ADP_D_1122
 _jana_atom_site_ADP_D_1123
 _jana_atom_site_ADP_D_1133
 _jana_atom_site_ADP_D_1222
 _jana_atom_site_ADP_D_1223
 _jana_atom_site_ADP_D_1233
 _jana_atom_site_ADP_D_1333
 _jana_atom_site_ADP_D_2222
 _jana_atom_site_ADP_D_2223
 _jana_atom_site_ADP_D_2233
 _jana_atom_site_ADP_D_2333
 _jana_atom_site_ADP_D_3333
 Pb1 Pb 0.0119(11) -0.00009(14) 0 0.0057(4) 0 0.00362(19) 0.00009(14)
 0 0 0 0.0119(11) 0 0.00362(19) 0 0.0063(6)
 I1_1 I 0.010(4) 0 0 0.0011(17) 0 0.0041(6) 0 0 0 0 0.010(4) 0 0.0041(6)
 0 0.0021(9)
 I1_2 I 0.16(5) 0 0 -0.002(14) 0 0.015(2) 0 0 0 0 0.16(5) 0 0.015(2)
 0 0.0021(11)
 I2 I 0.018(2) -0.0086(11) -0.0161(15) 0.0043(9) -0.0085(6) 0.0039(5)
 -0.0086(11) 0.0085(6) -0.0007(4) -0.0047(6) 0.018(2) 0.0161(15) 0.0039(5)
 0.0047(6) 0.0071(13)

loop_
 _jana_atom_site_ADP_E_label
 _jana_atom_site_ADP_E_type_symbol
 _jana_atom_site_ADP_E_11111
 _jana_atom_site_ADP_E_11112
 _jana_atom_site_ADP_E_11113
 _jana_atom_site_ADP_E_11122
 _jana_atom_site_ADP_E_11123
 _jana_atom_site_ADP_E_11133
 _jana_atom_site_ADP_E_11222
 _jana_atom_site_ADP_E_11223
 _jana_atom_site_ADP_E_11233
 _jana_atom_site_ADP_E_11333
 _jana_atom_site_ADP_E_12222
 _jana_atom_site_ADP_E_12223
 _jana_atom_site_ADP_E_12233
 _jana_atom_site_ADP_E_12333
 _jana_atom_site_ADP_E_13333
 _jana_atom_site_ADP_E_22222
 _jana_atom_site_ADP_E_22223
 _jana_atom_site_ADP_E_22233
 _jana_atom_site_ADP_E_22333
 _jana_atom_site_ADP_E_23333
 _jana_atom_site_ADP_E_33333
 Pb1 Pb 0 0 -0.0007(3) 0 -0.0003(4) 0 0 -0.00007(15) 0 -0.00022(11)
 0 0.0003(4) 0 0 0 0 -0.0007(3) 0 -0.00022(11) 0 0.0011(4)
 I1_1 I 0 0 0 0 0.0011(8) 0 0 0 0 0 0 -0.0011(8) 0 0 0 0 0 0 0 0 0

 I1_2 I 0 0 0 0 -0.012(4) 0 0 0 0 0 0 0.012(4) 0 0 0 0 0 0 0 0 0
 I2 I 0.0105(17) 0.0024(9) 0.0285(16) -0.0006(7) 0.0106(11) 0.0015(3)
 -0.0006(7) 0 0.0004(3) 0.0010(5) 0.0024(9) -0.0106(11) 0.0004(3) 0
 0.0005(3) 0.0105(17) -0.0285(16) 0.0015(3) -0.0010(5) 0.0005(3) 0


#=======================================================================

# 10. MOLECULAR GEOMETRY


loop_
 _geom_bond_atom_site_label_1
 _geom_bond_atom_site_label_2
 _geom_bond_site_symmetry_1
 _geom_bond_site_symmetry_2
 _geom_bond_distance
 _geom_bond_publ_flag
  Pb1 I1_1 . . 3.144(4) ?
  Pb1 I1_2 . 1_556 3.192(4) ?
  Pb1 I2 . 1_545 3.160(4) ?
  Pb1 I2 . 2_565 3.160(4) ?
  Pb1 I2 . 3_655 3.160(4) ?
  Pb1 I2 . 4_455 3.160(4) ?
  I1_2 Ne2 . 9_544 2.96(4) ?
  I1_2 Ne2 . 10_454 2.96(4) ?
  I1_2 Ne2 . 11_554 2.96(4) ?
  I1_2 Ne2 . 12_444 2.96(4) ?
  I1_2 Ne2 . 13_445 2.96(4) ?
  I1_2 Ne2 . 14_555 2.96(4) ?
  I1_2 Ne2 . 15_455 2.96(4) ?
  I1_2 Ne2 . 16_545 2.96(4) ?
  I2 Ne . 9_555 2.770(4) ?
  I2 Ne2 . 3_665 3.21(3) ?
  I2 Ne2 . 12_455 3.29(3) ?
  I2 Ne2 . 5_556 3.29(3) ?
  I2 Ne2 . 14_566 3.21(3) ?
  C N . . 1.46(7) ?
  C N . 5_756 1.53(6) ?
  C Ne . 11_655 2.80(4) ?
  C Ne2 . 1_655 2.83(7) ?
  C Ne2 . 2_665 2.41(7) ?
  C Ne2 . 5_656 2.79(7) ?
  C Ne2 . 6_666 2.43(8) ?
  N Ne . 11_655 3.21(4) ?
  N Ne2 . 5_656 2.59(6) ?
  N Ne2 . 6_666 3.04(6) ?
  N Ne2 . 7_566 2.69(6) ?
  Ne2 Ne2 . 6_566 3.29(6) ?

loop_
_geom_angle_atom_site_label_1
_geom_angle_atom_site_label_2
_geom_angle_atom_site_label_3
_geom_angle_site_symmetry_1
_geom_angle_site_symmetry_2
_geom_angle_site_symmetry_3
_geom_angle
_geom_angle_publ_flag
  I1_1 Pb1 I1_2 . . 1_556 180.0(5) ?
  I1_1 Pb1 I2 . . 1_545 90.43(8) ?
  I1_1 Pb1 I2 . . 2_565 90.43(8) ?
  I1_1 Pb1 I2 . . 3_655 90.43(8) ?
  I1_1 Pb1 I2 . . 4_455 90.43(8) ?
  I1_2 Pb1 I2 1_556 . 1_545 89.57(8) ?
  I1_2 Pb1 I2 1_556 . 2_565 89.57(8) ?
  I1_2 Pb1 I2 1_556 . 3_655 89.57(8) ?
  I1_2 Pb1 I2 1_556 . 4_455 89.57(8) ?
  I2 Pb1 I2 1_545 . 2_565 179.13(15) ?
  I2 Pb1 I2 1_545 . 3_655 90.00(10) ?
  I2 Pb1 I2 1_545 . 4_455 90.00(10) ?
  I2 Pb1 I2 2_565 . 3_655 90.00(10) ?
  I2 Pb1 I2 2_565 . 4_455 90.00(10) ?
  I2 Pb1 I2 3_655 . 4_455 179.13(15) ?
  Pb1 I1_1 Pb1 . . 5_556 180.0(5) ?
  Pb1 I1_2 Pb1 1_554 . 5_556 180.0(5) ?
  Ne2 I1_2 Ne2 9_544 . 10_454 178.8(7) ?
  Ne2 I1_2 Ne2 9_544 . 11_554 90.0(11) ?
  Ne2 I1_2 Ne2 9_544 . 12_444 90.0(11) ?
  Ne2 I1_2 Ne2 9_544 . 13_445 112.4(11) ?
  Ne2 I1_2 Ne2 9_544 . 14_555 67.6(11) ?
  Ne2 I1_2 Ne2 9_544 . 16_545 157.6(11) ?
  Ne2 I1_2 Ne2 10_454 . 11_554 90.0(11) ?
  Ne2 I1_2 Ne2 10_454 . 12_444 90.0(11) ?
  Ne2 I1_2 Ne2 10_454 . 13_445 67.6(11) ?
  Ne2 I1_2 Ne2 10_454 . 14_555 112.4(11) ?
  Ne2 I1_2 Ne2 10_454 . 15_455 157.6(11) ?
  Ne2 I1_2 Ne2 11_554 . 12_444 178.8(7) ?
  Ne2 I1_2 Ne2 11_554 . 14_555 157.6(11) ?
  Ne2 I1_2 Ne2 11_554 . 15_455 67.6(11) ?
  Ne2 I1_2 Ne2 11_554 . 16_545 112.4(11) ?
  Ne2 I1_2 Ne2 12_444 . 13_445 157.6(11) ?
  Ne2 I1_2 Ne2 12_444 . 15_455 112.4(11) ?
  Ne2 I1_2 Ne2 12_444 . 16_545 67.6(11) ?
  Ne2 I1_2 Ne2 13_445 . 14_555 178.8(7) ?
  Ne2 I1_2 Ne2 13_445 . 15_455 90.0(11) ?
  Ne2 I1_2 Ne2 13_445 . 16_545 90.0(11) ?
  Ne2 I1_2 Ne2 14_555 . 15_455 90.0(11) ?
  Ne2 I1_2 Ne2 14_555 . 16_545 90.0(11) ?
  Ne2 I1_2 Ne2 15_455 . 16_545 178.8(7) ?
  Ne I2 Ne2 9_555 . 3_665 86.3(7) ?
  Ne I2 Ne2 9_555 . 12_455 106.7(7) ?
  Ne I2 Ne2 9_555 . 5_556 106.7(7) ?
  Ne I2 Ne2 9_555 . 14_566 86.3(7) ?
  Ne2 I2 Ne2 3_665 . 12_455 167.0(10) ?
  Ne2 I2 Ne2 3_665 . 14_566 172.6(10) ?
  Ne2 I2 Ne2 12_455 . 5_556 146.6(10) ?
  Ne2 I2 Ne2 5_556 . 14_566 167.0(10) ?
  N C Ne . . 11_655 93(2) ?
  N C Ne2 . . 2_665 142(4) ?
  N C Ne2 . . 5_656 67(3) ?
  N C Ne2 . . 6_666 100(4) ?
  N C Ne 2_765 . 11_655 110(4) ?
  N C Ne2 2_765 . 1_655 155(5) ?
  N C Ne2 2_765 . 5_656 97(6) ?
  N C Ne2 2_765 . 6_666 90(5) ?
  N C Ne 5_756 . 11_655 106(3) ?
  N C Ne2 5_756 . 1_655 65(3) ?
  N C Ne2 5_756 . 2_665 99(4) ?
  N C Ne2 5_756 . 6_666 134(4) ?
  N C Ne 6_566 . 11_655 126(4) ?
  N C Ne2 6_566 . 1_655 91(5) ?
  N C Ne2 6_566 . 2_665 88(4) ?
  N C Ne2 6_566 . 5_656 140(4) ?
  C N Ne . . 11_655 60(2) ?
  C N Ne2 . . 1_655 136(4) ?
  C N Ne2 . . 5_656 82(3) ?
  C N Ne2 . . 7_566 144(4) ?
  C N Ne 2_765 . 11_655 55(3) ?
  C N Ne2 2_765 . 1_655 148(6) ?
  C N Ne2 2_765 . 5_656 70(5) ?
  C N Ne2 2_765 . 6_666 66(5) ?
  C N Ne2 2_765 . 7_566 155(5) ?
  C N Ne 5_756 . 11_655 91(2) ?
  C N Ne2 5_756 . 1_655 127(4) ?
  C N Ne2 5_756 . 5_656 83(3) ?
  C N Ne2 5_756 . 7_566 137(3) ?
  C N Ne 6_566 . 11_655 101(3) ?
  C N Ne2 6_566 . 1_655 132(5) ?
  C N Ne2 6_566 . 5_656 68(4) ?
  C N Ne2 6_566 . 6_666 69(4) ?
  C N Ne2 6_566 . 7_566 140(4) ?
  I2 Ne C 9_444 . 11_544 94.8(13) ?
  I2 Ne C 9_444 . 12_464 85.2(13) ?
  I2 Ne C 9_444 . 5_656 85.2(13) ?
  I2 Ne C 9_444 . 6_466 94.8(13) ?
  I2 Ne N 9_444 . 11_544 70.1(7) ?
  I2 Ne N 9_444 . 12_464 109.9(7) ?
  I2 Ne N 9_444 . 5_656 109.9(7) ?
  I2 Ne N 9_444 . 6_466 70.1(7) ?
  I2 Ne C 10_564 . 11_544 85.2(13) ?
  I2 Ne C 10_564 . 12_464 94.8(13) ?
  I2 Ne C 10_564 . 5_656 94.8(13) ?
  I2 Ne C 10_564 . 6_466 85.2(13) ?
  I2 Ne N 10_564 . 11_544 109.9(7) ?
  I2 Ne N 10_564 . 12_464 70.1(7) ?
  I2 Ne N 10_564 . 5_656 70.1(7) ?
  I2 Ne N 10_564 . 6_466 109.9(7) ?
  C Ne N 11_544 . 5_656 155.2(15) ?
  C Ne N 11_544 . 6_466 161.6(16) ?
  C Ne N 12_464 . 5_656 161.6(16) ?
  C Ne N 12_464 . 6_466 155.2(15) ?
  C Ne N 5_656 . 11_544 155.2(15) ?
  C Ne N 5_656 . 12_464 161.6(16) ?
  C Ne N 6_466 . 11_544 161.6(16) ?
  C Ne N 6_466 . 12_464 155.2(15) ?
  I1_2 Ne2 I2 9_455 . 11_554 91.4(8) ?
  I1_2 Ne2 I2 9_455 . 4_465 92.9(9) ?
  I1_2 Ne2 C 9_455 . 1_455 101.7(18) ?
  I1_2 Ne2 C 9_455 . 2_665 111(2) ?
  I1_2 Ne2 C 9_455 . 5_656 101.3(19) ?
  I1_2 Ne2 C 9_455 . 6_466 112(2) ?
  I1_2 Ne2 N 9_455 . 1_455 123(3) ?
  I1_2 Ne2 N 9_455 . 5_656 132.2(19) ?
  I1_2 Ne2 N 9_455 . 6_466 84.9(14) ?
  I1_2 Ne2 N 9_455 . 7_456 91.5(13) ?
  I2 Ne2 I2 11_554 . 4_465 157.9(15) ?
  I2 Ne2 C 11_554 . 1_455 115.1(13) ?
  I2 Ne2 C 11_554 . 2_665 115.5(15) ?
  I2 Ne2 C 11_554 . 5_656 99.3(12) ?
  I2 Ne2 C 11_554 . 6_466 97.1(13) ?
  I2 Ne2 N 11_554 . 1_455 110.9(18) ?
  I2 Ne2 N 11_554 . 5_656 99.1(12) ?
  I2 Ne2 N 11_554 . 6_466 104.6(11) ?
  I2 Ne2 N 11_554 . 7_456 69.9(11) ?
  I2 Ne2 C 4_465 . 1_455 85.1(11) ?
  I2 Ne2 C 4_465 . 2_665 82.8(13) ?
  I2 Ne2 C 4_465 . 5_656 101.0(13) ?
  I2 Ne2 C 4_465 . 6_466 101.2(14) ?
  I2 Ne2 N 4_465 . 1_455 84.8(17) ?
  I2 Ne2 N 4_465 . 5_656 94.0(12) ?
  I2 Ne2 N 4_465 . 6_466 97.3(12) ?
  I2 Ne2 N 4_465 . 7_456 88.4(12) ?
  C Ne2 N 1_455 . 7_456 166(2) ?
  C Ne2 N 2_665 . 7_456 156(2) ?
  C Ne2 N 5_656 . 7_456 164(2) ?
  C Ne2 N 6_466 . 7_456 154(2) ?
_chemical_name_common            Ne-MAPbI3
_exptl_crystal_recrystallization_method 
'Crystal has been obtained upon decompression from 20.27 GPa in Ne-PTM'
#=======================================================================
data_IX
_database_code_depnum_ccdc_archive 'CCDC 1907819'
#=======================================================================

# 5. CHEMICAL DATA

_chemical_name_systematic        
; argon methylammonium lead iodide
;
_chemical_formula_moiety         'I3 Pb1, (C N), 0.756(Ar)'
_chemical_formula_sum            'C1 H6 Ar0.756 I3 N1 Pb1'
_chemical_formula_weight         650.2
#=======================================================================

# 6. CRYSTAL DATA

_symmetry_cell_setting           tetragonal
_symmetry_space_group_name_H-M   'P 42 b c'
_symmetry_space_group_name_Hall  'P 4c -2ab'
_symmetry_Int_Tables_number      106

loop_
_space_group_symop_id
_space_group_symop_operation_xyz
1 x,y,z
2 -x,-y,z
3 -y,x,z+1/2
4 y,-x,z+1/2
5 x+1/2,-y+1/2,z
6 -x+1/2,y+1/2,z
7 -y+1/2,-x+1/2,z+1/2
8 y+1/2,x+1/2,z+1/2

_cell_length_a                   8.850(5)
_cell_length_b                   8.850(5)
_cell_length_c                   12.520(5)
_cell_angle_alpha                90
_cell_angle_beta                 90
_cell_angle_gamma                90
_cell_volume                     980.6(12)

loop_
_twin_individual_id
_twin_individual_mass_fraction_refined
_twin_individual_twin_matrix_11
_twin_individual_twin_matrix_12
_twin_individual_twin_matrix_13
_twin_individual_twin_matrix_21
_twin_individual_twin_matrix_22
_twin_individual_twin_matrix_23
_twin_individual_twin_matrix_31
_twin_individual_twin_matrix_32
_twin_individual_twin_matrix_33
1 0.193(16) 1 0 0 0 1 0 0 0 1
2 0.376(16) 0.5 0.5 1 0.5 0.5 -1 -0.5 0.5 0
3 0.354(16) 0.5 -0.5 1 -0.5 0.5 1 -0.5 -0.5 0
4 0.0760(16) -1 0 0 0 -1 0 0 0 -1

_cell_formula_units_Z            4

_cell_measurement_reflns_used    887
_cell_measurement_theta_min      2.71
_cell_measurement_theta_max      13.46
_cell_measurement_temperature    293
_cell_measurement_pressure       '0.18 GPa'

_exptl_crystal_density_diffrn    4.404
_exptl_crystal_F_000             1070

_exptl_absorpt_coefficient_mu    4.949
_exptl_crystal_description       irregular
_exptl_absorpt_correction_type   empirical
_exptl_absorpt_process_details   
;
CrysAlisPro, Agilent Technologies,
Version 1.171.37.35 (release 13-08-2014 CrysAlis171 .NET)
(compiled Aug 13 2014,18:06:01)
Empirical absorption correction using spherical harmonics,
 implemented in SCALE3 ABSPACK scaling algorithm.
;

#=======================================================================

# 7. EXPERIMENTAL DATA

_exptl_special_details           'High pressure P = 0.18 GPa; Ar-PTM'


_diffrn_ambient_temperature      293
_diffrn_pressure                 '0.18 GPa'
_diffrn_source                   synchrotron
_diffrn_radiation_type           synchrotron
_diffrn_radiation_source         synchrotron
_diffrn_radiation_wavelength     0.3738
_diffrn_measurement_device_type  'abstract diffractometer'
_diffrn_detector                 'Mar165 CCD'
_diffrn_reflns_number            887
_diffrn_reflns_theta_min         2.71
_diffrn_reflns_theta_max         13.46
_diffrn_reflns_theta_full        9.01
_diffrn_measured_fraction_theta_max 0.55
_diffrn_measured_fraction_theta_full 0.62
_diffrn_reflns_av_R_equivalents  0.098
_diffrn_reflns_av_unetI/netI     0.0739
_diffrn_reflns_limit_h_min       -9
_diffrn_reflns_limit_h_max       9
_diffrn_reflns_limit_k_min       -9
_diffrn_reflns_limit_k_max       9
_diffrn_reflns_limit_l_min       -14
_diffrn_reflns_limit_l_max       14

_diffrn_radiation_probe          synchrotron

#=======================================================================

# 8. REFINEMENT DATA

_refine_special_details          
;No H atoms are included into the model; Twin. C , N and Ar atoms have 
been refined with isotropic ADP. This is due to the limited number of
reflections obtained in the high-pressure experiment.
;

_reflns_number_total             211
_reflns_number_gt                95
_reflns_threshold_expression     I>3\s(I)

_refine_ls_structure_factor_coef F
_refine_ls_R_factor_gt           0.0485
_refine_ls_wR_factor_gt          0.0537
_refine_ls_R_factor_all          0.1025
_refine_ls_wR_factor_ref         0.0728
_refine_ls_goodness_of_fit_ref   1.44
_refine_ls_goodness_of_fit_gt    1.75
_refine_ls_number_reflns         211
_refine_ls_number_parameters     28
_refine_ls_number_restraints     1
_refine_ls_weighting_scheme      sigma
_refine_ls_weighting_details     w=1/(\s^2^(F)+0.0001F^2^)
_refine_ls_hydrogen_treatment    constr
_refine_ls_shift/su_max          0.0469
_refine_ls_shift/su_mean         0.0162
_refine_diff_density_max         2.62
_refine_diff_density_min         -2.36
_refine_ls_extinction_method     none
_refine_ls_extinction_coef       ?
_refine_ls_abs_structure_details 
;  211 of Friedel pairs used in the refinement
;
_refine_ls_abs_structure_Flack   0.076(12)

loop_
_atom_type_symbol
_atom_type_scat_dispersion_real
_atom_type_scat_dispersion_imag
_atom_type_scat_source
C -0.0003 0.0004 'International Tables Vol C tables 4.2.6.8 and 6.1.1.1'
H 0.0000 0.0000 'International Tables Vol C tables 4.2.6.8 and 6.1.1.1'
Ar 0.0541 0.0551 'International Tables Vol C tables 4.2.6.8 and 6.1.1.1'
I -8.1659 3.0881 'International Tables Vol C tables 4.2.6.8 and 6.1.1.1'
N 0.0001 0.0008 'International Tables Vol C tables 4.2.6.8 and 6.1.1.1'
Pb -0.6363 3.6002 'International Tables Vol C tables 4.2.6.8 and 6.1.1.1'

loop_
_restr_distance_atom_site_label_1
_restr_distance_site_symmetry_1
_restr_distance_atom_site_label_2
_restr_distance_site_symmetry_2
_restr_distance_target
_restr_distance_target_weight_param
N1 . C1 . 1.2 0.02


#=======================================================================

# 9. ATOMIC COORDINATES AND DISPLACEMENT PARAMETERS

loop_
_atom_site_label
_atom_site_type_symbol
_atom_site_fract_x
_atom_site_fract_y
_atom_site_fract_z
_atom_site_adp_type
_atom_site_U_iso_or_equiv
_atom_site_site_symmetry_multiplicity
_atom_site_occupancy
_atom_site_calc_flag
_atom_site_refinement_flags
_atom_site_disorder_assembly
_atom_site_disorder_group
Pb1 Pb 0.5 0 0.0000(12) Uani 0.092(6) 4 1 d . . .
I2 I 0.7430(19) 0.258(2) 0.005(5) Uani 0.22(3) 8 1 d . . .
I1 I 0 0.5 0.752(5) Uani 0.24(8) 4 1 d . . .
C1 C 0.5 0.5 0.247(16) Uiso 0.15(4) 4 1 d . . .
N1 N 0.5 0.5 0.343(16) Uiso 0.15(4) 4 1 d . . .
Ar Ar 0.847(7) 0.277(6) 0.227(6) Uiso 0.041(19) 8 0.378(10) d . . .

loop_
_atom_site_aniso_label
_atom_site_aniso_type_symbol
_atom_site_aniso_U_11
_atom_site_aniso_U_22
_atom_site_aniso_U_33
_atom_site_aniso_U_12
_atom_site_aniso_U_13
_atom_site_aniso_U_23
Pb1 Pb 0.205(16) 0.030(4) 0.043(5) 0.062(4) 0 0
I2 I 0.19(5) 0.24(5) 0.25(4) -0.13(4) -0.06(3) -0.07(3)
I1 I 0.40(18) 0.30(14) 0.018(14) 0.08(4) 0 0

#=======================================================================

# 10. MOLECULAR GEOMETRY


loop_
_geom_bond_atom_site_label_1
_geom_bond_atom_site_label_2
_geom_bond_site_symmetry_1
_geom_bond_site_symmetry_2
_geom_bond_distance
_geom_bond_publ_flag
Pb1 I2 . . 3.136(18) ?
Pb1 I2 . 2_655 3.136(18) ?
Pb1 I2 . 5_455 3.126(18) ?
Pb1 I2 . 6_645 3.126(18) ?
Pb1 I1 . 3_654 3.17(7) ?
Pb1 I1 . 5_554 3.09(7) ?
I2 Ar . . 2.93(9) ?
I1 Ar . 7_565 2.41(6) ?
I1 Ar . 8_445 2.41(6) ?
C1 N1 . . 1.2(3) ?
C1 Ar . 5_455 2.82(6) ?
C1 Ar . 6_655 2.82(6) ?
N1 Ar . 5_455 3.16(11) ?
N1 Ar . 6_655 3.16(11) ?

loop_
_geom_angle_atom_site_label_1
_geom_angle_atom_site_label_2
_geom_angle_atom_site_label_3
_geom_angle_site_symmetry_1
_geom_angle_site_symmetry_2
_geom_angle_site_symmetry_3
_geom_angle
_geom_angle_publ_flag
I2 Pb1 I2 . . 2_655 177.3(17) ?
I2 Pb1 I2 . . 5_455 90.0(5) ?
I2 Pb1 I2 . . 6_645 90.0(5) ?
I2 Pb1 I1 . . 3_654 88.7(12) ?
I2 Pb1 I1 . . 5_554 91.3(12) ?
I2 Pb1 I2 2_655 . 5_455 90.0(5) ?
I2 Pb1 I2 2_655 . 6_645 90.0(5) ?
I2 Pb1 I1 2_655 . 3_654 88.7(12) ?
I2 Pb1 I1 2_655 . 5_554 91.3(12) ?
I2 Pb1 I2 5_455 . 6_645 177.3(17) ?
I2 Pb1 I1 5_455 . 3_654 88.6(12) ?
I2 Pb1 I1 5_455 . 5_554 91.4(12) ?
I2 Pb1 I1 6_645 . 3_654 88.6(12) ?
I2 Pb1 I1 6_645 . 5_554 91.4(12) ?
I1 Pb1 I1 3_654 . 5_554 180.0(5) ?
Pb1 I2 Pb1 . . 5_555 175.7(15) ?
Pb1 I2 Ar . . . 106.3(19) ?
Pb1 I2 Ar 5_555 . . 75.7(15) ?
Pb1 I1 Pb1 3_555 . 5_456 180.0(5) ?
Pb1 I1 Ar 3_555 . 7_565 82(2) ?
Pb1 I1 Ar 3_555 . 8_445 82(2) ?
Pb1 I1 Ar 5_456 . 7_565 98(2) ?
Pb1 I1 Ar 5_456 . 8_445 98(2) ?
Ar I1 Ar 7_565 . 8_445 165(4) ?
N1 C1 Ar . . 5_455 95(4) ?
N1 C1 Ar . . 6_655 95(4) ?
Ar C1 Ar 5_455 . 6_655 170(8) ?
C1 N1 Ar . . 5_455 63(3) ?
C1 N1 Ar . . 6_655 63(3) ?
Ar N1 Ar 5_455 . 6_655 125(7) ?
I2 Ar I1 . . 7_654 110(3) ?
I2 Ar C1 . . 5_555 101(4) ?
I2 Ar N1 . . 5_555 122(4) ?
I1 Ar C1 7_654 . 5_555 115(2) ?
I1 Ar N1 7_654 . 5_555 109(3) ?
C1 Ar N1 5_555 . 5_555 22(5) ?


#=======================================================================

_chemical_name_common            Ar-MAPbI3
_exptl_crystal_recrystallization_method 
'Reaction under pressure of 0.18 GPa between Ar-PTM and MAPbI3'
_chemical_properties_physical    Pressure-sensitive
#=======================================================================
data_X
_database_code_depnum_ccdc_archive 'CCDC 1907820'
#=======================================================================

# 5. CHEMICAL DATA

_chemical_name_systematic        
; argon methylammonium lead iodide
;
_chemical_formula_moiety         'I3 Pb1, (C N), Ar1'
_chemical_formula_sum            'C1 H6 Ar1 I3 N1 Pb1'
_chemical_formula_weight         659.9

#=======================================================================

# 6. CRYSTAL DATA

_symmetry_cell_setting           tetragonal
_symmetry_space_group_name_H-M   'P 42 b c'
_symmetry_space_group_name_Hall  'P 4c -2ab'
_symmetry_Int_Tables_number      106

loop_
_space_group_symop_id
_space_group_symop_operation_xyz
1 x,y,z
2 -x,-y,z
3 -y,x,z+1/2
4 y,-x,z+1/2
5 x+1/2,-y+1/2,z
6 -x+1/2,y+1/2,z
7 -y+1/2,-x+1/2,z+1/2
8 y+1/2,x+1/2,z+1/2

_cell_length_a                   8.7468(15)
_cell_length_b                   8.7468(15)
_cell_length_c                   12.3980(10)
_cell_angle_alpha                90
_cell_angle_beta                 90
_cell_angle_gamma                90
_cell_volume                     948.5(3)

loop_
_twin_individual_id
_twin_individual_mass_fraction_refined
_twin_individual_twin_matrix_11
_twin_individual_twin_matrix_12
_twin_individual_twin_matrix_13
_twin_individual_twin_matrix_21
_twin_individual_twin_matrix_22
_twin_individual_twin_matrix_23
_twin_individual_twin_matrix_31
_twin_individual_twin_matrix_32
_twin_individual_twin_matrix_33
1 0.28(4) 1 0 0 0 1 0 0 0 1
2 0.41(4) 0.5 0.5 1 0.5 0.5 -1 -0.5 0.5 0
3 0.31(2) 0.5 -0.5 1 -0.5 0.5 1 -0.5 -0.5 0
4 0.000007(9) -1 0 0 0 -1 0 0 0 -1

_cell_formula_units_Z            4

_cell_measurement_reflns_used    1057
_cell_measurement_theta_min      2.74
_cell_measurement_theta_max      13.56
_cell_measurement_temperature    293
_cell_measurement_pressure       0.49

_exptl_crystal_density_diffrn    4.6211
_exptl_crystal_F_000             1088

_exptl_absorpt_coefficient_mu    5.130
_exptl_crystal_description       irregular
_exptl_absorpt_correction_type   empirical
_exptl_absorpt_process_details   
;
CrysAlisPro, Agilent Technologies,
Version 1.171.37.35 (release 13-08-2014 CrysAlis171 .NET)
(compiled Aug 13 2014,18:06:01)
Empirical absorption correction using spherical harmonics,
 implemented in SCALE3 ABSPACK scaling algorithm.
;

#=======================================================================

# 7. EXPERIMENTAL DATA

_exptl_special_details           'High pressure P=0.49 GPa; Ar PTM'

_diffrn_ambient_temperature      293
_diffrn_pressure                 '0.49 GPa'
_diffrn_source                   synchrotron
_diffrn_radiation_type           synchrotron
_diffrn_radiation_source         synchrotron
_diffrn_radiation_wavelength     0.3738
_diffrn_measurement_device_type  'abstract diffractometer'
_diffrn_detector                 'Mar165 CCD'

_diffrn_reflns_number            1057
_diffrn_reflns_theta_min         2.74
_diffrn_reflns_theta_max         13.56
_diffrn_reflns_theta_full        11.46
_diffrn_measured_fraction_theta_max 0.58
_diffrn_measured_fraction_theta_full 0.63
_diffrn_reflns_av_R_equivalents  0.1064
_diffrn_reflns_av_unetI/netI     0.0712
_diffrn_reflns_limit_h_min       -9
_diffrn_reflns_limit_h_max       9
_diffrn_reflns_limit_k_min       -9
_diffrn_reflns_limit_k_max       9
_diffrn_reflns_limit_l_min       -14
_diffrn_reflns_limit_l_max       14
_diffrn_reflns_reduction_process ?

_diffrn_radiation_probe          synchrotron

#=======================================================================

# 8. REFINEMENT DATA

_refine_special_details          
;No H atoms are included into the model; Twin C , N and Ar atoms have
been refined with isotropic ADP. This is due to the limited number
of reflections obtained in the high-pressure experiment.
;

_reflns_number_total             210
_reflns_number_gt                99
_reflns_threshold_expression     I>3\s(I)

_refine_ls_structure_factor_coef F
_refine_ls_R_factor_gt           0.0679
_refine_ls_wR_factor_gt          0.0645
_refine_ls_R_factor_all          0.1263
_refine_ls_wR_factor_ref         0.0858
_refine_ls_goodness_of_fit_ref   1.80
_refine_ls_goodness_of_fit_gt    2.12
_refine_ls_number_reflns         210
_refine_ls_number_parameters     28
_refine_ls_number_restraints     1
_refine_ls_number_constraints    0
_refine_ls_weighting_scheme      sigma
_refine_ls_weighting_details     w=1/(\s^2^(F)+0.0001F^2^)
_refine_ls_hydrogen_treatment    constr
_refine_ls_shift/su_max          0.0467
_refine_ls_shift/su_mean         0.0198
_refine_diff_density_max         3.78
_refine_diff_density_min         -3.57
_refine_ls_extinction_method     none
_refine_ls_extinction_coef       ?
_refine_ls_abs_structure_details 
;  102 of Friedel pairs used in the refinement
;
_refine_ls_abs_structure_Flack   0.02(9)

loop_
_atom_type_symbol
_atom_type_scat_dispersion_real
_atom_type_scat_dispersion_imag
_atom_type_scat_source
C -0.0003 0.0004 'International Tables Vol C tables 4.2.6.8 and 6.1.1.1'
H 0.0000 0.0000 'International Tables Vol C tables 4.2.6.8 and 6.1.1.1'
Ar 0.0541 0.0551 'International Tables Vol C tables 4.2.6.8 and 6.1.1.1'
I -8.1659 3.0881 'International Tables Vol C tables 4.2.6.8 and 6.1.1.1'
N 0.0001 0.0008 'International Tables Vol C tables 4.2.6.8 and 6.1.1.1'
Pb -0.6363 3.6002 'International Tables Vol C tables 4.2.6.8 and 6.1.1.1'

_computing_data_collection       ?
_computing_cell_refinement       ?
_computing_data_reduction        ?
_computing_structure_solution    ?
_computing_structure_refinement  ?
_computing_molecular_graphics    ?
_computing_publication_material  ?

loop_
_restr_distance_atom_site_label_1
_restr_distance_site_symmetry_1
_restr_distance_atom_site_label_2
_restr_distance_site_symmetry_2
_restr_distance_target
_restr_distance_target_weight_param
N1 . C1 . 1.17 0.01

#=======================================================================

# 9. ATOMIC COORDINATES AND DISPLACEMENT PARAMETERS

loop_
_atom_site_label
_atom_site_type_symbol
_atom_site_fract_x
_atom_site_fract_y
_atom_site_fract_z
_atom_site_adp_type
_atom_site_U_iso_or_equiv
_atom_site_site_symmetry_multiplicity
_atom_site_occupancy
_atom_site_calc_flag
_atom_site_refinement_flags
_atom_site_disorder_assembly
_atom_site_disorder_group
Pb1 Pb 0.5 0 0 Uani 0.102(6) 4 1 d . . .
I2 I 0.736(2) 0.252(2) -0.040(3) Uani 0.179(16) 8 1 d . . .
I1 I 0 0.5 0.755(3) Uani 0.45(9) 4 1 d . . .
N1 N 0.5 0.5 0.3990(14) Uiso 0.020(16) 4 1 d . . .
C1 C 0.5 0.5 0.3041(14) Uiso 0.020(16) 4 1 d . . .
Ar Ar 0.831(3) 0.278(3) 0.229(2) Uiso 0.0046(16) 8 0.5 d . . .

loop_
_atom_site_aniso_label
_atom_site_aniso_type_symbol
_atom_site_aniso_U_11
_atom_site_aniso_U_22
_atom_site_aniso_U_33
_atom_site_aniso_U_12
_atom_site_aniso_U_13
_atom_site_aniso_U_23
Pb1 Pb 0.031(5) 0.234(16) 0.041(4) 0.066(5) 0 0
I2 I 0.21(3) 0.13(2) 0.20(3) -0.08(2) 0.08(2) 0.08(2)
I1 I 0.44(14) 0.9(2) 0.011(10) 0.39(13) 0 0


#=======================================================================

# 10. MOLECULAR GEOMETRY


loop_
_geom_bond_atom_site_label_1
_geom_bond_atom_site_label_2
_geom_bond_site_symmetry_1
_geom_bond_site_symmetry_2
_geom_bond_distance
_geom_bond_publ_flag
Pb1 I2 . . 3.06(2) ?
Pb1 I2 . 2_655 3.06(2) ?
Pb1 I2 . 5_455 3.21(2) ?
Pb1 I2 . 6_645 3.21(2) ?
Pb1 I1 . 3_654 3.16(4) ?
Pb1 I1 . 5_554 3.04(4) ?
I2 N1 . 3_654 3.08(2) ?
I2 N1 . 7_654 3.28(2) ?
I2 Ar . . 3.45(4) ?
I2 Ar . 8_544 2.96(4) ?
I1 Ar . 7_565 2.46(2) ?
I1 Ar . 8_445 2.46(2) ?
N1 C1 . . 1.176(18) ?
C1 Ar . 5_455 2.99(2) ?
C1 Ar . 6_655 2.99(2) ?

loop_
_geom_angle_atom_site_label_1
_geom_angle_atom_site_label_2
_geom_angle_atom_site_label_3
_geom_angle_site_symmetry_1
_geom_angle_site_symmetry_2
_geom_angle_site_symmetry_3
_geom_angle
_geom_angle_publ_flag
I2 Pb1 I2 . . 2_655 161.2(9) ?
I2 Pb1 I2 . . 5_455 88.4(5) ?
I2 Pb1 I2 . . 6_645 88.6(5) ?
I2 Pb1 I1 . . 3_654 99.4(6) ?
I2 Pb1 I1 . . 5_554 80.6(6) ?
I2 Pb1 I2 2_655 . 5_455 88.6(5) ?
I2 Pb1 I2 2_655 . 6_645 88.4(5) ?
I2 Pb1 I1 2_655 . 3_654 99.4(6) ?
I2 Pb1 I1 2_655 . 5_554 80.6(6) ?
I2 Pb1 I2 5_455 . 6_645 162.0(8) ?
I2 Pb1 I1 5_455 . 3_654 99.0(6) ?
I2 Pb1 I1 5_455 . 5_554 81.0(6) ?
I2 Pb1 I1 6_645 . 3_654 99.0(6) ?
I2 Pb1 I1 6_645 . 5_554 81.0(6) ?
I1 Pb1 I1 3_654 . 5_554 180.0(5) ?
Pb1 I2 Pb1 . . 5_555 161.2(12) ?
Pb1 I2 N1 . . 3_654 95.5(5) ?
Pb1 I2 N1 . . 7_654 91.5(5) ?
Pb1 I2 Ar . . . 92.9(9) ?
Pb1 I2 Ar . . 8_544 114.1(10) ?
Pb1 I2 N1 5_555 . 3_654 92.6(5) ?
Pb1 I2 N1 5_555 . 7_654 89.0(5) ?
Pb1 I2 Ar 5_555 . . 68.4(7) ?
Pb1 I2 Ar 5_555 . 8_544 84.5(7) ?
N1 I2 N1 3_654 . 7_654 152.5(11) ?
N1 I2 Ar 3_654 . . 110.6(8) ?
N1 I2 Ar 3_654 . 8_544 71.6(8) ?
N1 I2 Ar 7_654 . . 95.5(7) ?
N1 I2 Ar 7_654 . 8_544 81.3(8) ?
Ar I2 Ar . . 8_544 152.8(9) ?
Pb1 I1 Pb1 3_555 . 5_456 180.0(5) ?
Pb1 I1 Ar 3_555 . 7_565 82.5(11) ?
Pb1 I1 Ar 3_555 . 8_445 82.5(11) ?
Pb1 I1 Ar 5_456 . 7_565 97.5(11) ?
Pb1 I1 Ar 5_456 . 8_445 97.5(11) ?
Ar I1 Ar 7_565 . 8_445 165(2) ?
I2 N1 I2 3_655 . 4_565 151.8(8) ?
I2 N1 I2 3_655 . 7_565 86.9(5) ?
I2 N1 I2 3_655 . 8_545 86.7(5) ?
I2 N1 C1 3_655 . . 104.1(6) ?
I2 N1 I2 4_565 . 7_565 86.7(5) ?
I2 N1 I2 4_565 . 8_545 86.9(5) ?
I2 N1 C1 4_565 . . 104.1(6) ?
I2 N1 I2 7_565 . 8_545 153.5(8) ?
I2 N1 C1 7_565 . . 103.2(6) ?
I2 N1 C1 8_545 . . 103.2(6) ?
N1 C1 Ar . . 5_455 108.2(7) ?
N1 C1 Ar . . 6_655 108.2(7) ?
Ar C1 Ar 5_455 . 6_655 143.7(10) ?
I2 Ar I2 . . 8_545 150.5(10) ?
I2 Ar I1 . . 7_654 108.8(13) ?
I2 Ar C1 . . 5_555 111.6(9) ?
I2 Ar I1 8_545 . 7_654 96.4(13) ?
I2 Ar C1 8_545 . 5_555 73.4(8) ?
I1 Ar C1 7_654 . 5_555 107.7(9) ?


#=======================================================================

_chemical_name_common            Ar-MAPbI3
_exptl_crystal_recrystallization_method 
'Reaction under pressure of 0.49 GPa between Ar-PTM and MAPbI3'
_chemical_properties_physical    Pressure-sensitive

#=======================================================================
data_XI
_database_code_depnum_ccdc_archive 'CCDC 1907821'
#=======================================================================

# 5. CHEMICAL DATA

_chemical_name_systematic        
; argon methylammonium lead iodide
;
_chemical_formula_moiety         'I3 Pb1, (C N), 1.337(Ar)'
_chemical_formula_sum            'C1 H6 Ar1.337 I3 N1 Pb1'
_chemical_formula_weight         673.4

#=======================================================================

# 6. CRYSTAL DATA

_symmetry_cell_setting           tetragonal
_symmetry_space_group_name_H-M   'P 42 b c'
_symmetry_space_group_name_Hall  'P 4c -2ab'
_symmetry_Int_Tables_number      106

loop_
_space_group_symop_id
_space_group_symop_operation_xyz
1 x,y,z
2 -x,-y,z
3 -y,x,z+1/2
4 y,-x,z+1/2
5 x+1/2,-y+1/2,z
6 -x+1/2,y+1/2,z
7 -y+1/2,-x+1/2,z+1/2
8 y+1/2,x+1/2,z+1/2

_cell_length_a                   8.7222(15)
_cell_length_b                   8.7222(15)
_cell_length_c                   11.9979(15)
_cell_angle_alpha                90
_cell_angle_beta                 90
_cell_angle_gamma                90
_cell_volume                     912.8(3)

loop_
_twin_individual_id
_twin_individual_mass_fraction_refined
_twin_individual_twin_matrix_11
_twin_individual_twin_matrix_12
_twin_individual_twin_matrix_13
_twin_individual_twin_matrix_21
_twin_individual_twin_matrix_22
_twin_individual_twin_matrix_23
_twin_individual_twin_matrix_31
_twin_individual_twin_matrix_32
_twin_individual_twin_matrix_33
1 0.281(14) 1 0 0 0 1 0 0 0 1
2 0.371(14) 0.5 0.5 1 0.5 0.5 -1 -0.5 0.5 0
3 0.349(14) 0.5 -0.5 1 -0.5 0.5 1 -0.5 -0.5 0
4 0.001(14) -1 0 0 0 -1 0 0 0 -1

_cell_formula_units_Z            4

_cell_measurement_reflns_used    1260
_cell_measurement_theta_min      2.75
_cell_measurement_theta_max      13.42
_cell_measurement_temperature    293
_cell_measurement_pressure       '0.98 GPa'
_cell_special_details            
; High pressure P = 0.98 GPa
;

_exptl_crystal_density_diffrn    4.9002
_exptl_crystal_F_000             1112

_exptl_absorpt_coefficient_mu    5.351
_exptl_crystal_description       irregular
_exptl_absorpt_correction_type   empirical
_exptl_absorpt_process_details   
;
CrysAlisPro, Agilent Technologies,
Version 1.171.37.35 (release 13-08-2014 CrysAlis171 .NET)
(compiled Aug 13 2014,18:06:01)
Empirical absorption correction using spherical harmonics,
 implemented in SCALE3 ABSPACK scaling algorithm.
;

#=======================================================================

# 7. EXPERIMENTAL DATA

_exptl_special_details           'High pressure P=0.98 GPa; Ar PTM'

_diffrn_ambient_temperature      293
_diffrn_pressure                 0.98
_diffrn_source                   synchrotron
_diffrn_radiation_type           synchrotron
_diffrn_radiation_source         synchrotron
_diffrn_radiation_wavelength     0.3738
_diffrn_measurement_device_type  'abstract diffractometer'
_diffrn_detector                 'Mar165 CCD'

_diffrn_reflns_number            1260
_diffrn_reflns_theta_min         2.75
_diffrn_reflns_theta_max         13.42
_diffrn_reflns_theta_full        10.84
_diffrn_measured_fraction_theta_max 0.55
_diffrn_measured_fraction_theta_full 0.60
_diffrn_reflns_av_R_equivalents  0.0759
_diffrn_reflns_av_unetI/netI     0.0566
_diffrn_reflns_limit_h_min       -10
_diffrn_reflns_limit_h_max       10
_diffrn_reflns_limit_k_min       -10
_diffrn_reflns_limit_k_max       10
_diffrn_reflns_limit_l_min       -15
_diffrn_reflns_limit_l_max       14

_diffrn_radiation_probe          synchrotron

#=======================================================================

# 8. REFINEMENT DATA

_refine_special_details          
;No H atoms are included into the model; Twin. C , N and Ar atoms have been
 refined with isotropic ADP. This is due to the limited number of 
 reflections obtained in the high-pressure experiment.
;

_reflns_number_total             247
_reflns_number_gt                84
_reflns_threshold_expression     I>3\s(I)

_refine_ls_structure_factor_coef F
_refine_ls_R_factor_gt           0.0787
_refine_ls_wR_factor_gt          0.0789
_refine_ls_R_factor_all          0.1968
_refine_ls_wR_factor_ref         0.1149
_refine_ls_goodness_of_fit_ref   1.82
_refine_ls_goodness_of_fit_gt    2.45
_refine_ls_restrained_S_gt       ?
_refine_ls_restrained_S_all      ?
_refine_ls_number_reflns         247
_refine_ls_number_parameters     28
_refine_ls_number_restraints     1
_refine_ls_number_constraints    2
_refine_ls_weighting_scheme      sigma
_refine_ls_weighting_details     w=1/(\s^2^(F)+0.0001F^2^)
_refine_ls_hydrogen_treatment    constr
_refine_ls_shift/su_max          0.0500
_refine_ls_shift/su_mean         0.0172
_refine_diff_density_max         2.43
_refine_diff_density_min         -2.03
_refine_ls_extinction_method     none
_refine_ls_extinction_coef       ?
_refine_ls_abs_structure_details 
;  189 of Friedel pairs used in the refinement
;
_refine_ls_abs_structure_Flack   0.001(14)

loop_
_atom_type_symbol
_atom_type_scat_dispersion_real
_atom_type_scat_dispersion_imag
_atom_type_scat_source
C -0.0003 0.0004 'International Tables Vol C tables 4.2.6.8 and 6.1.1.1'
H 0.0000 0.0000 'International Tables Vol C tables 4.2.6.8 and 6.1.1.1'
Ar 0.0541 0.0551 'International Tables Vol C tables 4.2.6.8 and 6.1.1.1'
I -8.1659 3.0881 'International Tables Vol C tables 4.2.6.8 and 6.1.1.1'
N 0.0001 0.0008 'International Tables Vol C tables 4.2.6.8 and 6.1.1.1'
Pb -0.6363 3.6002 'International Tables Vol C tables 4.2.6.8 and 6.1.1.1'

_computing_data_collection       ?
_computing_cell_refinement       ?
_computing_data_reduction        ?
_computing_structure_solution    ?
_computing_structure_refinement  ?
_computing_molecular_graphics    ?
_computing_publication_material  ?

loop_
_restr_distance_atom_site_label_1
_restr_distance_site_symmetry_1
_restr_distance_atom_site_label_2
_restr_distance_site_symmetry_2
_restr_distance_target
_restr_distance_target_weight_param
N1 . C1 . 1.17 0.03

#=======================================================================

# 9. ATOMIC COORDINATES AND DISPLACEMENT PARAMETERS

loop_
_atom_site_label
_atom_site_type_symbol
_atom_site_fract_x
_atom_site_fract_y
_atom_site_fract_z
_atom_site_adp_type
_atom_site_U_iso_or_equiv
_atom_site_site_symmetry_multiplicity
_atom_site_occupancy
_atom_site_calc_flag
_atom_site_refinement_flags
_atom_site_disorder_assembly
_atom_site_disorder_group
Pb1 Pb 0.5 0 -0.0002(11) Uani 0.125(6) 4 1 d . . .
I2 I 0.765(6) 0.247(5) -0.049(4) Uani 0.188(19) 8 1 d . . .
I1 I 0 0.5 0.747(4) Uani 0.32(9) 4 1 d . . .
C1 C 0.5 0.5 0.293(6) Uiso 0.01(3) 4 1 d . . .
N1 N 0.5 0.5 0.393(6) Uiso 0.01(3) 4 1 d . . .
Ar Ar 0.861(7) 0.288(7) 0.204(5) Uiso 0.09(2) 8 0.67(2) d . . .

loop_
_atom_site_aniso_label
_atom_site_aniso_type_symbol
_atom_site_aniso_U_11
_atom_site_aniso_U_22
_atom_site_aniso_U_33
_atom_site_aniso_U_12
_atom_site_aniso_U_13
_atom_site_aniso_U_23
Pb1 Pb 0.283(17) 0.040(5) 0.052(5) -0.103(6) 0 0
I2 I 0.23(5) 0.16(3) 0.165(19) -0.12(3) 0.14(3) -0.10(3)
I1 I 0.25(9) 0.70(11) 0.025(13) -0.04(5) 0 0

#=======================================================================

# 10. MOLECULAR GEOMETRY


loop_
_geom_bond_atom_site_label_1
_geom_bond_atom_site_label_2
_geom_bond_site_symmetry_1
_geom_bond_site_symmetry_2
_geom_bond_distance
_geom_bond_publ_flag
Pb1 I2 . . 3.21(3) ?
Pb1 I2 . 2_655 3.21(3) ?
Pb1 I2 . 5_455 3.07(3) ?
Pb1 I2 . 6_645 3.07(3) ?
Pb1 I1 . 3_654 2.96(3) ?
Pb1 I1 . 5_554 3.04(3) ?
Pb1 Ar . 5_455 3.32(5) ?
Pb1 Ar . 6_645 3.32(5) ?
I2 N1 . 3_654 3.27(4) ?
I2 N1 . 7_654 3.04(4) ?
I2 Ar . . 3.15(6) ?
I2 Ar . 8_544 3.13(6) ?
I1 Ar . 7_565 2.27(5) ?
I1 Ar . 8_445 2.27(5) ?
C1 N1 . . 1.21(8) ?
C1 Ar . 5_455 2.98(6) ?
C1 Ar . 6_655 2.98(6) ?

loop_
_geom_angle_atom_site_label_1
_geom_angle_atom_site_label_2
_geom_angle_atom_site_label_3
_geom_angle_site_symmetry_1
_geom_angle_site_symmetry_2
_geom_angle_site_symmetry_3
_geom_angle
_geom_angle_publ_flag
I2 Pb1 I2 . . 2_655 158.8(9) ?
I2 Pb1 I2 . . 5_455 87.9(9) ?
I2 Pb1 I2 . . 6_645 88.1(9) ?
I2 Pb1 I1 . . 3_654 100.6(6) ?
I2 Pb1 I1 . . 5_554 79.4(6) ?
I2 Pb1 Ar . . 5_455 91.5(11) ?
I2 Pb1 Ar . . 6_645 104.1(11) ?
I2 Pb1 I2 2_655 . 5_455 88.1(9) ?
I2 Pb1 I2 2_655 . 6_645 87.9(9) ?
I2 Pb1 I1 2_655 . 3_654 100.6(6) ?
I2 Pb1 I1 2_655 . 5_554 79.4(6) ?
I2 Pb1 Ar 2_655 . 5_455 104.1(11) ?
I2 Pb1 Ar 2_655 . 6_645 91.5(11) ?
I2 Pb1 I2 5_455 . 6_645 157.8(9) ?
I2 Pb1 I1 5_455 . 3_654 101.1(6) ?
I2 Pb1 I1 5_455 . 5_554 78.9(6) ?
I2 Pb1 Ar 5_455 . 5_455 58.8(11) ?
I2 Pb1 Ar 5_455 . 6_645 143.2(11) ?
I2 Pb1 I1 6_645 . 3_654 101.1(6) ?
I2 Pb1 I1 6_645 . 5_554 78.9(6) ?
I2 Pb1 Ar 6_645 . 5_455 143.2(11) ?
I2 Pb1 Ar 6_645 . 6_645 58.8(11) ?
I1 Pb1 I1 3_654 . 5_554 180.0(5) ?
I1 Pb1 Ar 3_654 . 5_455 42.9(9) ?
I1 Pb1 Ar 3_654 . 6_645 42.9(9) ?
I1 Pb1 Ar 5_554 . 5_455 137.1(9) ?
I1 Pb1 Ar 5_554 . 6_645 137.1(9) ?
Ar Pb1 Ar 5_455 . 6_645 85.8(13) ?
Pb1 I2 Pb1 . . 5_555 157.8(12) ?
Pb1 I2 N1 . . 3_654 88.9(9) ?
Pb1 I2 N1 . . 7_654 93.1(9) ?
Pb1 I2 Ar . . . 94.3(13) ?
Pb1 I2 Ar . . 8_544 114.8(14) ?
Pb1 I2 N1 5_555 . 3_654 91.3(9) ?
Pb1 I2 N1 5_555 . 7_654 95.9(10) ?
Pb1 I2 Ar 5_555 . . 64.5(12) ?
Pb1 I2 Ar 5_555 . 8_544 85.8(13) ?
N1 I2 N1 3_654 . 7_654 155.2(18) ?
N1 I2 Ar 3_654 . . 107.8(16) ?
N1 I2 Ar 3_654 . 8_544 68.4(15) ?
N1 I2 Ar 7_654 . . 96.7(17) ?
N1 I2 Ar 7_654 . 8_544 88.4(16) ?
Ar I2 Ar . . 8_544 150.2(18) ?
Pb1 I1 Pb1 3_555 . 5_456 180.0(5) ?
Pb1 I1 Ar 3_555 . 7_565 76.8(15) ?
Pb1 I1 Ar 3_555 . 8_445 76.8(15) ?
Pb1 I1 Ar 5_456 . 7_565 103.2(15) ?
Pb1 I1 Ar 5_456 . 8_445 103.2(15) ?
Ar I1 Ar 7_565 . 8_445 154(2) ?
N1 C1 Ar . . 5_455 111.5(14) ?
N1 C1 Ar . . 6_655 111.5(14) ?
Ar C1 Ar 5_455 . 6_655 137(2) ?
I2 N1 I2 3_655 . 4_565 156(2) ?
I2 N1 I2 3_655 . 7_565 87.5(10) ?
I2 N1 I2 3_655 . 8_545 87.3(10) ?
I2 N1 C1 3_655 . . 101.9(11) ?
I2 N1 I2 4_565 . 7_565 87.3(10) ?
I2 N1 I2 4_565 . 8_545 87.5(10) ?
I2 N1 C1 4_565 . . 101.9(11) ?
I2 N1 I2 7_565 . 8_545 154(2) ?
I2 N1 C1 7_565 . . 102.8(12) ?
I2 N1 C1 8_545 . . 102.8(12) ?
Pb1 Ar I2 5_555 . . 56.7(11) ?
Pb1 Ar I2 5_555 . 8_545 147(2) ?
Pb1 Ar I1 5_555 . 7_654 60.3(14) ?
Pb1 Ar C1 5_555 . 5_555 125.6(18) ?
I2 Ar I2 . . 8_545 146(2) ?
I2 Ar I1 . . 7_654 116(2) ?
I2 Ar C1 . . 5_555 112(2) ?
I2 Ar I1 8_545 . 7_654 89.5(19) ?
I2 Ar C1 8_545 . 5_555 74.8(17) ?
I1 Ar C1 7_654 . 5_555 111(2) ?

#=======================================================================

_chemical_name_common            Ar-MAPbI3
_exptl_crystal_recrystallization_method 
'Reaction under pressure of 0.98 GPa between Ar-PTM and MAPbI3'
_chemical_properties_physical    Pressure-sensitive
#=======================================================================
data_XII
_database_code_depnum_ccdc_archive 'CCDC 1907822'
#=======================================================================

# 5. CHEMICAL DATA

_chemical_name_systematic        
; argon methylammonium lead iodide
;
_chemical_formula_moiety         'I3 Pb1, (C N), 1.4(Ar)'
_chemical_formula_sum            'C1 H6 Ar1.4 I3 N1 Pb1'
_chemical_formula_weight         675.9

#=======================================================================

# 6. CRYSTAL DATA

_symmetry_cell_setting           orthorhombic
_symmetry_space_group_name_H-M   'I m m m'
_symmetry_space_group_name_Hall  '-I 2 2'
_symmetry_Int_Tables_number      71

loop_
_space_group_symop_id
_space_group_symop_operation_xyz
1 x,y,z
2 -x,-y,z
3 -x,y,-z
4 x,-y,-z
5 -x,-y,-z
6 x,y,-z
7 x,-y,z
8 -x,y,z
9 x+1/2,y+1/2,z+1/2
10 -x+1/2,-y+1/2,z+1/2
11 -x+1/2,y+1/2,-z+1/2
12 x+1/2,-y+1/2,-z+1/2
13 -x+1/2,-y+1/2,-z+1/2
14 x+1/2,y+1/2,-z+1/2
15 x+1/2,-y+1/2,z+1/2
16 -x+1/2,y+1/2,z+1/2

_cell_length_a                   12.1294(12)
_cell_length_b                   12.1415(12)
_cell_length_c                   12.1734(15)
_cell_angle_alpha                90
_cell_angle_beta                 90
_cell_angle_gamma                90
_cell_volume                     1792.8(3)

loop_
_twin_individual_id
_twin_individual_mass_fraction_refined
_twin_individual_twin_matrix_11
_twin_individual_twin_matrix_12
_twin_individual_twin_matrix_13
_twin_individual_twin_matrix_21
_twin_individual_twin_matrix_22
_twin_individual_twin_matrix_23
_twin_individual_twin_matrix_31
_twin_individual_twin_matrix_32
_twin_individual_twin_matrix_33
1 0.33(3) 1 0 0 0 1 0 0 0 1
2 0.34(2) -0.0015 -0.0021 1.0036 1 0 0.0015 0 0.9974 0.0021
3 0.43(3) -0.0015 1 0 -0.0021 0 1.0026 0.9964 0.0015 0.0021

_cell_formula_units_Z            8

_cell_measurement_reflns_used    772
_cell_measurement_theta_min      2.79
_cell_measurement_theta_max      13.51
_cell_measurement_temperature    293
_cell_measurement_pressure       '1.34 GPa'
_cell_special_details            
; High pressure P = 1.34 GPa
;

_exptl_crystal_density_diffrn    5.0084
_exptl_crystal_F_000             2234

_exptl_absorpt_coefficient_mu    5.453
_exptl_crystal_description       irregular
_exptl_absorpt_correction_type   empirical
_exptl_absorpt_process_details   
;
CrysAlisPro, Agilent Technologies,
Version 1.171.37.35 (release 13-08-2014 CrysAlis171 .NET)
(compiled Aug 13 2014,18:06:01)
Empirical absorption correction using spherical harmonics,
 implemented in SCALE3 ABSPACK scaling algorithm.
;

#=======================================================================

# 7. EXPERIMENTAL DATA

_exptl_special_details           'High pressure P = 1.34 GPa; Ar PTM'

_diffrn_ambient_temperature      293
_diffrn_pressure                 '1.34 GPa'
_diffrn_source                   synchrotron
_diffrn_radiation_type           synchrotron
_diffrn_radiation_source         synchrotron
_diffrn_radiation_wavelength     0.3738
_diffrn_measurement_device_type  'abstract diffractometer'
_diffrn_detector                 'Mar165 CCD'

_diffrn_reflns_number            772
_diffrn_reflns_theta_min         2.79
_diffrn_reflns_theta_max         13.51
_diffrn_reflns_theta_full        7.18
_diffrn_measured_fraction_theta_max 0.26
_diffrn_measured_fraction_theta_full 0.36
_diffrn_reflns_av_R_equivalents  0.121
_diffrn_reflns_av_unetI/netI     0.1551
_diffrn_reflns_limit_h_min       -14
_diffrn_reflns_limit_h_max       15
_diffrn_reflns_limit_k_min       -4
_diffrn_reflns_limit_k_max       4
_diffrn_reflns_limit_l_min       -15
_diffrn_reflns_limit_l_max       14

_diffrn_radiation_probe          synchrotron

#=======================================================================

# 8. REFINEMENT DATA

_refine_special_details          
;No H atoms are included into the model; Twin. All atoms have been refined 
with only isotropic ADP. This is due to the limited number of reflections
obtained in the high-pressure experiment.
;

_reflns_number_total             237
_reflns_number_gt                104
_reflns_threshold_expression     I>2.5\s(I)

_refine_ls_structure_factor_coef F
_refine_ls_R_factor_gt           0.0859
_refine_ls_wR_factor_gt          0.0893
_refine_ls_R_factor_all          0.1469
_refine_ls_wR_factor_ref         0.1083
_refine_ls_goodness_of_fit_ref   1.40
_refine_ls_goodness_of_fit_gt    1.96
_refine_ls_number_reflns         237
_refine_ls_number_parameters     35
_refine_ls_number_restraints     4
_refine_ls_number_constraints    0
_refine_ls_weighting_scheme      sigma
_refine_ls_weighting_details     w=1/(\s^2^(F)+0.0001F^2^)
_refine_ls_hydrogen_treatment    constr
_refine_ls_shift/su_max          0.0496
_refine_ls_shift/su_mean         0.0078
_refine_diff_density_max         0.86
_refine_diff_density_min         -1.10
_refine_ls_extinction_method     'none'


loop_
_atom_type_symbol
_atom_type_scat_dispersion_real
_atom_type_scat_dispersion_imag
_atom_type_scat_source
C -0.0003 0.0004 'International Tables Vol C tables 4.2.6.8 and 6.1.1.1'
H 0.0000 0.0000 'International Tables Vol C tables 4.2.6.8 and 6.1.1.1'
Ar 0.0541 0.0551 'International Tables Vol C tables 4.2.6.8 and 6.1.1.1'
I -8.1659 3.0881 'International Tables Vol C tables 4.2.6.8 and 6.1.1.1'
N 0.0001 0.0008 'International Tables Vol C tables 4.2.6.8 and 6.1.1.1'
Pb -0.6363 3.6002 'International Tables Vol C tables 4.2.6.8 and 6.1.1.1'

loop_
_restr_distance_atom_site_label_1
_restr_distance_site_symmetry_1
_restr_distance_atom_site_label_2
_restr_distance_site_symmetry_2
_restr_distance_target
_restr_distance_target_weight_param
N1 . C1 . 1.15 0.03
N2 . C2 . 1.15 0.03
N4 . C4 . 1.15 0.03
N3 . C3 . 1.2 0.03

#=======================================================================

# 9. ATOMIC COORDINATES AND DISPLACEMENT PARAMETERS

loop_
_atom_site_label
_atom_site_type_symbol
_atom_site_fract_x
_atom_site_fract_y
_atom_site_fract_z
_atom_site_adp_type
_atom_site_U_iso_or_equiv
_atom_site_site_symmetry_multiplicity
_atom_site_occupancy
_atom_site_calc_flag
_atom_site_refinement_flags
_atom_site_disorder_assembly
_atom_site_disorder_group
  Pb1 Pb 0.25 0.25 0.25 Uani 0.119(7) 8 1 d . . .
  I1 I 0 0.247(2) 0.224(3) Uani 0.123(13) 8 1 d . . .
  I2 I 0.273(5) 0.5 0.1947(17) Uani 0.21(3) 8 1 d . . .
  I3 I 0.815(3) 0.3012(18) 0.5 Uani 0.123(12) 8 1 d . . .
  N1 N 0 0.5 0 Uiso 0.001(1) 2 1 d . . .
  C1 C 0 0.405057 0 Uiso 0.001(1) 4 0.5 d . . .
  N2 N 0 0.5 0.267(13) Uiso 0.001(1) 4 0.5 d . . .
  C2 C 0 0.5 0.361(14) Uiso 0.001(1) 4 0.5 d . . .
  C3 C 0 0 0.083(12) Uiso 0.001(1) 4 0.5 d . . .
  N3 N 0 0 0.183(12) Uiso 0.001(1) 4 0.5 d . . .
  N4 N 0 0 0.5 Uiso 0.001(1) 2 1 d . . .
  C4 C 0 0 0.596(3) Uiso 0.001(1) 4 0.5 d . . .
  Ar1 Ar 0.154(4) 0.171(7) 0 Uiso 0.21(8) 8 1 d . . .
  Ar2 Ar 0 0.21167(12) 0.5 Uiso 0.20(7) 4 0.801(7) d . . .

loop_
_atom_site_aniso_label
_atom_site_aniso_type_symbol
_atom_site_aniso_U_11
_atom_site_aniso_U_22
_atom_site_aniso_U_33
_atom_site_aniso_U_12
_atom_site_aniso_U_13
_atom_site_aniso_U_23
 Pb1 Pb 0.146(12) 0.117(14) 0.092(9) -0.072(10) 0.040(11) 0.014(9)
 I1 I 0.001(3) 0.11(2) 0.26(3) 0 0 0.08(3)
 I2 I 0.51(8) 0.052(12) 0.069(12) 0 0.181(19) 0
 I3 I 0.22(3) 0.091(15) 0.061(11) -0.06(2) 0 0

#=======================================================================

# 10. MOLECULAR GEOMETRY


loop_
_geom_bond_atom_site_label_1
_geom_bond_atom_site_label_2
_geom_bond_site_symmetry_1
_geom_bond_site_symmetry_2
_geom_bond_distance
_geom_bond_publ_flag
  Pb1 I1 . . 3.049(4) ?
  Pb1 I1 . 12_555 3.049(4) ?
  Pb1 I2 . . 3.122(7) ?
  Pb1 I2 . 11_545 3.122(7) ?
  Pb1 I3 . 3_656 3.204(10) ?
  Pb1 I3 . 12_455 3.204(10) ?
  I1 N2 . . 3.11(4) ?
  I1 N3 . . 3.04(4) ?
  I2 N3 . 11_555 3.13(9) ?
  I2 C4 . 9_554 3.00(5) ?
  I3 Ar1 . 12_555 1.98(6) ?
  I3 Ar2 . 1_655 2.50(3) ?
  N1 C1 . . 1.1528(2) ?
  N1 C1 . 2_565 1.1528(2) ?
  N1 N2 . . 3.25(16) ?
  N1 N2 . 3_555 3.25(16) ?
  C1 C1 . 2_565 2.3055(5) ?
  N2 C2 . . 1.1(2) ?
  C3 C3 . 3_555 2.0(2) ?
  C3 N3 . . 1.2(2) ?
  C3 N3 . 3_555 3.2(2) ?
  C3 Ar1 . . 2.97(9) ?
  C3 Ar1 . 2_555 2.97(9) ?
  C3 Ar1 . 3_555 2.97(9) ?
  C3 Ar1 . 4_555 2.97(9) ?
  N3 C4 . 3_556 2.70(15) ?
  N4 C4 . . 1.16(4) ?
  N4 C4 . 3_556 1.16(4) ?
  N4 Ar2 . . 2.5700(15) ?
  N4 Ar2 . 2_555 2.5700(15) ?
  C4 C4 . 3_556 2.33(6) ?
  C4 Ar2 . . 2.821(17) ?
  C4 Ar2 . 2_555 2.821(17) ?

loop_
_geom_angle_atom_site_label_1
_geom_angle_atom_site_label_2
_geom_angle_atom_site_label_3
_geom_angle_site_symmetry_1
_geom_angle_site_symmetry_2
_geom_angle_site_symmetry_3
_geom_angle
_geom_angle_publ_flag
  I1 Pb1 I1 . . 12_555 180.0(5) ?
  I1 Pb1 I2 . . . 94.5(11) ?
  I1 Pb1 I2 . . 11_545 85.5(11) ?
  I1 Pb1 I3 . . 3_656 81.7(10) ?
  I1 Pb1 I3 . . 12_455 98.3(10) ?
  I1 Pb1 I2 12_555 . . 85.5(11) ?
  I1 Pb1 I2 12_555 . 11_545 94.5(11) ?
  I1 Pb1 I3 12_555 . 3_656 98.3(10) ?
  I1 Pb1 I3 12_555 . 12_455 81.7(10) ?
  I2 Pb1 I2 . . 11_545 180.0(5) ?
  I2 Pb1 I3 . . 3_656 92.2(6) ?
  I2 Pb1 I3 . . 12_455 87.8(6) ?
  I2 Pb1 I3 11_545 . 3_656 87.8(6) ?
  I2 Pb1 I3 11_545 . 12_455 92.2(6) ?
  I3 Pb1 I3 3_656 . 12_455 180.0(5) ?
  Pb1 I1 Pb1 . . 12_455 168.1(15) ?
  Pb1 I1 N2 . . . 88.4(7) ?
  Pb1 I1 N3 . . . 91.6(6) ?
  Pb1 I1 N2 12_455 . . 88.4(7) ?
  Pb1 I1 N3 12_455 . . 91.6(6) ?
  N2 I1 N3 . . . 180.0(5) ?
  Pb1 I2 Pb1 . . 11_555 152.9(10) ?
  Pb1 I2 N3 . . 11_555 88.7(10) ?
  Pb1 I2 C4 . . 9_554 99.8(10) ?
  Pb1 I2 N3 11_555 . 11_555 88.7(10) ?
  Pb1 I2 C4 11_555 . 9_554 99.8(10) ?
  N3 I2 C4 11_555 . 9_554 52(3) ?
  Pb1 I3 Pb1 3_656 . 12_555 143.5(11) ?
  Pb1 I3 Ar1 3_656 . 12_555 78.0(9) ?
  Pb1 I3 Ar2 3_656 . 1_655 97.8(6) ?
  Pb1 I3 Ar1 12_555 . 12_555 78.0(9) ?
  Pb1 I3 Ar2 12_555 . 1_655 97.8(6) ?
  Ar1 I3 Ar2 12_555 . 1_655 164(3) ?
  C1 N1 C1 . . 2_565 180.0(5) ?
  C1 N1 N2 . . . 90 ?
  C1 N1 N2 . . 3_555 90 ?
  C1 N1 N2 2_565 . . 90 ?
  C1 N1 N2 2_565 . 3_555 90 ?
  N2 N1 N2 . . 3_555 180.0(5) ?
  I1 N2 I1 . . 2_565 161(6) ?
  I1 N2 N1 . . . 80(3) ?
  I1 N2 C2 . . . 100(3) ?
  I1 N2 N1 2_565 . . 80(3) ?
  I1 N2 C2 2_565 . . 100(3) ?
  N1 N2 C2 . . . 180.0(5) ?
  N3 C3 N3 . . 3_555 180.0(5) ?
  N3 C3 Ar1 . . . 110(3) ?
  N3 C3 Ar1 . . 2_555 110(3) ?
  N3 C3 Ar1 . . 3_555 110(3) ?
  N3 C3 Ar1 . . 4_555 110(3) ?
  N3 C3 Ar1 3_555 . . 70(3) ?
  N3 C3 Ar1 3_555 . 2_555 70(3) ?
  N3 C3 Ar1 3_555 . 3_555 70(3) ?
  N3 C3 Ar1 3_555 . 4_555 70(3) ?
  Ar1 C3 Ar1 . . 2_555 140(5) ?
  Ar1 C3 Ar1 . . 3_555 78(2) ?
  Ar1 C3 Ar1 . . 4_555 89(3) ?
  Ar1 C3 Ar1 2_555 . 3_555 89(3) ?
  Ar1 C3 Ar1 2_555 . 4_555 78(2) ?
  Ar1 C3 Ar1 3_555 . 4_555 140(5) ?
  I1 N3 I1 . . 2_555 161(6) ?
  I1 N3 I2 . . 11_545 85.5(17) ?
  I1 N3 I2 . . 12_455 85.5(17) ?
  I1 N3 C3 . . . 100(3) ?
  I1 N3 C3 . . 3_555 100(3) ?
  I1 N3 C4 . . 3_556 80(3) ?
  I1 N3 I2 2_555 . 11_545 85.5(17) ?
  I1 N3 I2 2_555 . 12_455 85.5(17) ?
  I1 N3 C3 2_555 . . 100(3) ?
  I1 N3 C3 2_555 . 3_555 100(3) ?
  I1 N3 C4 2_555 . 3_556 80(3) ?
  I2 N3 I2 11_545 . 12_455 123(5) ?
  I2 N3 C3 11_545 . . 118(2) ?
  I2 N3 C3 11_545 . 3_555 118(2) ?
  I2 N3 C4 11_545 . 3_556 62(2) ?
  I2 N3 C3 12_455 . . 118(2) ?
  I2 N3 C3 12_455 . 3_555 118(2) ?
  I2 N3 C4 12_455 . 3_556 62(2) ?
  C3 N3 C4 . . 3_556 180.0(5) ?
  C3 N3 C4 3_555 . 3_556 180.0(5) ?
  C4 N4 C4 . . 3_556 180.0(5) ?
  C4 N4 Ar2 . . . 90 ?
  C4 N4 Ar2 . . 2_555 90 ?
  C4 N4 Ar2 3_556 . . 90 ?
  C4 N4 Ar2 3_556 . 2_555 90 ?
  Ar2 N4 Ar2 . . 2_555 180.0(5) ?
  I2 C4 I2 9_445 . 10_555 132.6(16) ?
  I2 C4 N3 9_445 . 3_556 66.3(9) ?
  I2 C4 N4 9_445 . . 113.7(9) ?
  I2 C4 C4 9_445 . 3_556 113.7(9) ?
  I2 C4 Ar2 9_445 . . 99.5(2) ?
  I2 C4 Ar2 9_445 . 2_555 99.5(2) ?
  I2 C4 N3 10_555 . 3_556 66.3(9) ?
  I2 C4 N4 10_555 . . 113.7(9) ?
  I2 C4 C4 10_555 . 3_556 113.7(9) ?
  I2 C4 Ar2 10_555 . . 99.5(2) ?
  I2 C4 Ar2 10_555 . 2_555 99.5(2) ?
  N3 C4 N4 3_556 . . 180.0(5) ?
  N3 C4 C4 3_556 . 3_556 180.0(5) ?
  N3 C4 Ar2 3_556 . . 114.4(8) ?
  N3 C4 Ar2 3_556 . 2_555 114.4(8) ?
  N4 C4 Ar2 . . . 65.6(8) ?
  N4 C4 Ar2 . . 2_555 65.6(8) ?
  C4 C4 Ar2 3_556 . . 65.6(8) ?
  C4 C4 Ar2 3_556 . 2_555 65.6(8) ?
  Ar2 C4 Ar2 . . 2_555 131.3(15) ?
  I3 Ar1 C3 12_455 . . 138(3) ?
  I3 Ar1 C3 12_455 . 3_555 138(3) ?
  C3 Ar1 C3 . . 3_555 40(4) ?
  I3 Ar2 I3 1_455 . 3_656 128.3(8) ?
  I3 Ar2 N4 1_455 . . 115.8(6) ?
  I3 Ar2 C4 1_455 . . 113.4(5) ?
  I3 Ar2 C4 1_455 . 3_556 113.4(5) ?
  I3 Ar2 N4 3_656 . . 115.8(6) ?
  I3 Ar2 C4 3_656 . . 113.4(5) ?
  I3 Ar2 C4 3_656 . 3_556 113.4(5) ?

#=======================================================================

_chemical_name_common            Ar-MAPbI3
_exptl_crystal_recrystallization_method 
'Reaction under pressure of 1.34 GPa between Ar-PTM and MAPbI3'
_chemical_properties_physical    Pressure-sensitive
#=======================================================================
data_XIII
_database_code_depnum_ccdc_archive 'CCDC 1907823'
#=======================================================================

# 5. CHEMICAL DATA

_chemical_name_systematic        
; argon methylammonium lead iodide
;
_chemical_formula_moiety         'I3 Pb1, (C N), 1.781(Ar)'
_chemical_formula_sum            'C0.5 H6 Ar1.781 I3 N1.5 Pb1'
_chemical_formula_weight         692.1

#=======================================================================

# 6. CRYSTAL DATA

_symmetry_cell_setting           orthorhombic
_symmetry_space_group_name_H-M   'I m m m'
_symmetry_space_group_name_Hall  '-I 2 2'
_symmetry_Int_Tables_number      71

loop_
_space_group_symop_id
_space_group_symop_operation_xyz
1 x,y,z
2 -x,-y,z
3 -x,y,-z
4 x,-y,-z
5 -x,-y,-z
6 x,y,-z
7 x,-y,z
8 -x,y,z
9 x+1/2,y+1/2,z+1/2
10 -x+1/2,-y+1/2,z+1/2
11 -x+1/2,y+1/2,-z+1/2
12 x+1/2,-y+1/2,-z+1/2
13 -x+1/2,-y+1/2,-z+1/2
14 x+1/2,y+1/2,-z+1/2
15 x+1/2,-y+1/2,z+1/2
16 -x+1/2,y+1/2,z+1/2

_cell_length_a                   12.0192(10)
_cell_length_b                   12.0195(10)
_cell_length_c                   12.0213(10)
_cell_angle_alpha                90
_cell_angle_beta                 90
_cell_angle_gamma                90
_cell_volume                     1736.7(3)

loop_
_twin_individual_id
_twin_individual_mass_fraction_refined
_twin_individual_twin_matrix_11
_twin_individual_twin_matrix_12
_twin_individual_twin_matrix_13
_twin_individual_twin_matrix_21
_twin_individual_twin_matrix_22
_twin_individual_twin_matrix_23
_twin_individual_twin_matrix_31
_twin_individual_twin_matrix_32
_twin_individual_twin_matrix_33
1 0.12(3) 1 0 0 0 1 0 0 0 1
2 0.311(19) -0.0015 -0.0021 1.0036 1 0 0.0015 0 0.9974 0.0021
3 0.57(2) -0.0015 1 0 -0.0021 0 1.0026 0.9964 0.0015 0.0021

_cell_formula_units_Z            8

_cell_measurement_reflns_used    799
_cell_measurement_theta_min      2.82
_cell_measurement_theta_max      13.46
_cell_measurement_temperature    293
_cell_measurement_pressure       2.1
_cell_special_details            
; High pressure P = 2.1 GPa
;

_exptl_crystal_density_diffrn    5.2943
_exptl_crystal_F_000             2292

_exptl_absorpt_coefficient_mu    5.653
_exptl_crystal_description       irregular
_exptl_absorpt_correction_type   empirical
_exptl_absorpt_process_details   
;
CrysAlisPro, Agilent Technologies,
Version 1.171.37.35 (release 13-08-2014 CrysAlis171 .NET)
(compiled Aug 13 2014,18:06:01)
Empirical absorption correction using spherical harmonics,
 implemented in SCALE3 ABSPACK scaling algorithm.
;

#=======================================================================

# 7. EXPERIMENTAL DATA

_exptl_special_details           'High pressure P = 2.1 GPa Ar PTM'

_diffrn_ambient_temperature      293
_diffrn_pressure                 2.1
_diffrn_source                   synchrotron
_diffrn_radiation_type           synchrotron
_diffrn_radiation_source         synchrotron
_diffrn_radiation_wavelength     0.3738
_diffrn_measurement_device_type  'abstract diffractometer'
_diffrn_detector                 'Mar165 CCD'

_diffrn_reflns_number            799
_diffrn_reflns_theta_min         2.82
_diffrn_reflns_theta_max         13.46
_diffrn_reflns_theta_full        7.55
_diffrn_measured_fraction_theta_max 0.26
_diffrn_measured_fraction_theta_full 0.33
_diffrn_reflns_av_R_equivalents  0.1156
_diffrn_reflns_av_unetI/netI     0.1961
_diffrn_reflns_limit_h_min       -14
_diffrn_reflns_limit_h_max       14
_diffrn_reflns_limit_k_min       -4
_diffrn_reflns_limit_k_max       4
_diffrn_reflns_limit_l_min       -14
_diffrn_reflns_limit_l_max       14
_diffrn_radiation_probe          synchrotron

#=======================================================================

# 8. REFINEMENT DATA

_refine_special_details      'No H atoms are included into the model; Twin'

_reflns_number_total             248
_reflns_number_gt                78
_reflns_threshold_expression     I>2.5\s(I)

_refine_ls_structure_factor_coef F
_refine_ls_R_factor_gt           0.0841
_refine_ls_wR_factor_gt          0.0788
_refine_ls_R_factor_all          0.1891
_refine_ls_wR_factor_ref         0.1238
_refine_ls_goodness_of_fit_ref   1.01
_refine_ls_goodness_of_fit_gt    1.39
_refine_ls_number_reflns         248
_refine_ls_number_parameters     36
_refine_ls_number_restraints     4
_refine_ls_number_constraints    13
_refine_ls_weighting_scheme      sigma
_refine_ls_weighting_details     w=1/(\s^2^(F)+0.0001F^2^)
_refine_ls_hydrogen_treatment    constr
_refine_ls_shift/su_max          0.0473
_refine_ls_shift/su_mean         0.0181
_refine_diff_density_max         2.16
_refine_diff_density_min         -1.90
_refine_ls_extinction_method     none

loop_
_atom_type_symbol
_atom_type_scat_dispersion_real
_atom_type_scat_dispersion_imag
_atom_type_scat_source
C -0.0003 0.0004 'International Tables Vol C tables 4.2.6.8 and 6.1.1.1'
H 0.0000 0.0000 'International Tables Vol C tables 4.2.6.8 and 6.1.1.1'
Ar 0.0541 0.0551 'International Tables Vol C tables 4.2.6.8 and 6.1.1.1'
I -8.1659 3.0881 'International Tables Vol C tables 4.2.6.8 and 6.1.1.1'
N 0.0001 0.0008 'International Tables Vol C tables 4.2.6.8 and 6.1.1.1'
Pb -0.6363 3.6002 'International Tables Vol C tables 4.2.6.8 and 6.1.1.1'

_computing_data_collection       ?
_computing_cell_refinement       ?
_computing_data_reduction        ?
_computing_structure_solution    ?
_computing_structure_refinement  ?
_computing_molecular_graphics    ?
_computing_publication_material  ?

loop_
_restr_distance_atom_site_label_1
_restr_distance_site_symmetry_1
_restr_distance_atom_site_label_2
_restr_distance_site_symmetry_2
_restr_distance_target
_restr_distance_target_weight_param
Ar1 . I3 12_455 1.9 0.02
N4 . N4 2_555 1.5 0.02
N3 . N3 3_555 1.2 0.02
N2 . C2 . 1.5 0.03

#=======================================================================

# 9. ATOMIC COORDINATES AND DISPLACEMENT PARAMETERS

loop_
_atom_site_label
_atom_site_type_symbol
_atom_site_fract_x
_atom_site_fract_y
_atom_site_fract_z
_atom_site_adp_type
_atom_site_U_iso_or_equiv
_atom_site_site_symmetry_multiplicity
_atom_site_occupancy
_atom_site_calc_flag
_atom_site_refinement_flags
_atom_site_disorder_assembly
_atom_site_disorder_group
  Pb1 Pb 0.25 0.25 0.25 Uani 0.085(6) 8 1 d . . .
  I1 I 0 0.219(4) 0.248(6) Uani 0.24(3) 8 1 d . . .
  I2 I 0.235(3) 0.5 0.182(3) Uani 0.109(12) 8 1 d . . .
  I3 I 0.812(2) 0.3029(14) 0.5 Uani 0.105(13) 8 1 d . . .
  C1 C 0 0.5 0 Uiso 0.137(9) 2 1 d . . .
  Ar3 Ar 0 0.5 0.338(4) Uiso 0.001(1) 4 0.724(19) d . . .
  N2 N 0.125(3) 0.5 0.5 Uiso 0.001(1) 4 0.5 d . . .
  C3 C 0 0 0.0499(8) Uiso 0.001(1) 4 0.5 d . . .
  N3 N 0 0 0.0499(8) Uiso 0.001(1) 4 0.5 d . . .
  Ar1 Ar 0.160(2) 0.1570(16) 0 Uiso 0.001(1) 8 1 d . . .
  Ar2 Ar 0 0.211(3) 0.5 Uiso 0.001(1) 4 0.837(19) d . . .
  C2 C 0 0.5 0.5 Uiso 0.001(1) 2 1 d . . .
  N1 N 0.10(9) 0.5 0 Uiso 0.137(9) 4 0.5 d . . .
  N4 N -0.0624(8) 0 0.5 Uiso 0.187(9) 4 0.5 d . . .
  C4 C -0.0624(8) 0 0.5 Uiso 0.187(9) 4 0.5 d . . .

loop_
_atom_site_aniso_label
_atom_site_aniso_type_symbol
_atom_site_aniso_U_11
_atom_site_aniso_U_22
_atom_site_aniso_U_33
_atom_site_aniso_U_12
_atom_site_aniso_U_13
_atom_site_aniso_U_23
 Pb1 Pb 0.098(13) 0.085(8) 0.072(7) -0.018(6) 0.057(9) -0.009(5)
 I1 I 0.07(2) 0.21(3) 0.45(9) 0 0 -0.24(5)
 I2 I 0.09(2) 0.102(16) 0.14(3) 0 0.03(3) 0
 I3 I 0.25(4) 0.054(9) 0.013(6) -0.046(15) 0 0

#=======================================================================

# 10. MOLECULAR GEOMETRY


loop_
_geom_bond_atom_site_label_1
_geom_bond_atom_site_label_2
_geom_bond_site_symmetry_1
_geom_bond_site_symmetry_2
_geom_bond_distance
_geom_bond_publ_flag
  Pb1 I1 . . 3.028(5) ?
  Pb1 I1 . 12_555 3.028(5) ?
  Pb1 I2 . . 3.118(9) ?
  Pb1 I2 . 11_545 3.118(9) ?
  Pb1 I3 . 3_656 3.160(7) ?
  Pb1 I3 . 12_455 3.160(7) ?
  I1 Ar2 . . 3.03(7) ?
  I2 N1 . . 2.7(7) ?
  I2 N4 . 9_554 3.27(3) ?
  I2 C4 . 9_554 3.27(3) ?
  I3 N2 . 2_665 2.49(2) ?
  I3 Ar1 . 12_555 1.89(3) ?
  I3 Ar2 . 1_655 2.52(3) ?
  I3 C2 . 1_655 3.28(2) ?
  C1 N1 . . 1.2(11) ?
  C1 N1 . 2_565 1.2(11) ?
  Ar3 N2 . . 2.46(4) ?
  Ar3 N2 . 2_565 2.46(4) ?
  Ar3 C2 . . 1.95(5) ?
  N2 N2 . 2_565 3.01(4) ?
  N2 Ar1 . 10_555 3.20(3) ?
  N2 Ar1 . 11_555 3.20(3) ?
  N2 C2 . . 1.51(3) ?
  C3 N3 . 3_555 1.200(14) ?
  C3 Ar1 . . 2.76(2) ?
  C3 Ar1 . 2_555 2.76(2) ?
  C3 Ar1 . 3_555 2.76(2) ?
  C3 Ar1 . 4_555 2.76(2) ?
  Ar2 C4 . . 2.65(3) ?
  Ar2 C4 . 2_555 2.65(3) ?
  N1 N1 . 2_565 2.4(16) ?
  N4 C4 . 2_555 1.500(14) ?

loop_
_geom_angle_atom_site_label_1
_geom_angle_atom_site_label_2
_geom_angle_atom_site_label_3
_geom_angle_site_symmetry_1
_geom_angle_site_symmetry_2
_geom_angle_site_symmetry_3
_geom_angle
_geom_angle_publ_flag
  I1 Pb1 I1 . . 12_555 180.0(5) ?
  I1 Pb1 I2 . . . 93.4(10) ?
  I1 Pb1 I2 . . 11_545 86.6(10) ?
  I1 Pb1 I3 . . 3_656 78.5(13) ?
  I1 Pb1 I3 . . 12_455 101.5(13) ?
  I1 Pb1 I2 12_555 . . 86.6(10) ?
  I1 Pb1 I2 12_555 . 11_545 93.4(10) ?
  I1 Pb1 I3 12_555 . 3_656 101.5(13) ?
  I1 Pb1 I3 12_555 . 12_455 78.5(13) ?
  I2 Pb1 I2 . . 11_545 180.0(5) ?
  I2 Pb1 I3 . . 3_656 92.3(7) ?
  I2 Pb1 I3 . . 12_455 87.7(7) ?
  I2 Pb1 I3 11_545 . 3_656 87.7(7) ?
  I2 Pb1 I3 11_545 . 12_455 92.3(7) ?
  I3 Pb1 I3 3_656 . 12_455 180.0(5) ?
  Pb1 I1 Pb1 . . 12_455 165.9(16) ?
  Pb1 I1 Ar2 . . . 89.7(13) ?
  Pb1 I1 Ar2 12_455 . . 89.7(13) ?
  Pb1 I2 Pb1 . . 11_555 149.1(12) ?
  Pb1 I2 N1 . . . 104(2) ?
  Pb1 I2 N4 . . 9_554 97.6(6) ?
  Pb1 I2 N1 11_555 . . 104(2) ?
  Pb1 I2 N4 11_555 . 9_554 97.6(6) ?
  N1 I2 N4 . . 9_554 85(19) ?
  Pb1 I3 Pb1 3_656 . 12_555 144.0(7) ?
  Pb1 I3 N2 3_656 . 2_665 105.3(3) ?
  Pb1 I3 Ar1 3_656 . 12_555 79.9(5) ?
  Pb1 I3 Ar2 3_656 . 1_655 97.1(4) ?
  Pb1 I3 C2 3_656 . 1_655 107.9(4) ?
  Pb1 I3 N2 12_555 . 2_665 105.3(3) ?
  Pb1 I3 Ar1 12_555 . 12_555 79.9(5) ?
  Pb1 I3 Ar2 12_555 . 1_655 97.1(4) ?
  Pb1 I3 C2 12_555 . 1_655 107.9(4) ?
  N2 I3 Ar1 2_665 . 12_555 92.9(11) ?
  N2 I3 Ar2 2_665 . 1_655 98.2(13) ?
  Ar1 I3 Ar2 12_555 . 1_655 168.9(13) ?
  Ar1 I3 C2 12_555 . 1_655 118.9(9) ?
  Ar2 I3 C2 1_655 . 1_655 72.2(9) ?
  N1 C1 N1 . . 2_565 180.0(5) ?
  N2 Ar3 N2 . . 2_565 75.5(16) ?
  I3 N2 I3 2_665 . 3_656 144.5(15) ?
  I3 N2 Ar3 2_665 . . 100.7(4) ?
  I3 N2 Ar3 2_665 . 3_556 100.7(4) ?
  I3 N2 N2 2_665 . 2_565 107.7(9) ?
  I3 N2 Ar1 2_665 . 10_555 108.4(12) ?
  I3 N2 C2 2_665 . . 107.7(9) ?
  I3 N2 Ar3 3_656 . . 100.7(4) ?
  I3 N2 Ar3 3_656 . 3_556 100.7(4) ?
  I3 N2 N2 3_656 . 2_565 107.7(9) ?
  I3 N2 Ar1 3_656 . 11_555 108.4(12) ?
  I3 N2 C2 3_656 . . 107.7(9) ?
  Ar3 N2 Ar3 . . 3_556 104.5(15) ?
  Ar3 N2 Ar1 . . 10_555 119.6(6) ?
  Ar3 N2 Ar1 . . 11_555 119.6(6) ?
  Ar3 N2 N2 3_556 . 2_565 52.3(9) ?
  Ar3 N2 Ar1 3_556 . 10_555 119.6(6) ?
  Ar3 N2 Ar1 3_556 . 11_555 119.6(6) ?
  N2 N2 Ar1 2_565 . 10_555 143.9(5) ?
  N2 N2 Ar1 2_565 . 11_555 143.9(5) ?
  Ar1 N2 Ar1 10_555 . 11_555 72.3(8) ?
  Ar1 N2 C2 10_555 . . 143.9(5) ?
  Ar1 N2 C2 11_555 . . 143.9(5) ?
  N3 C3 Ar1 3_555 . . 77.4(2) ?
  Ar1 C3 Ar1 . . 2_555 154.9(4) ?
  Ar1 C3 Ar1 . . 3_555 88.3(6) ?
  Ar1 C3 Ar1 . . 4_555 86.3(6) ?
  Ar1 C3 Ar1 2_555 . 3_555 86.3(6) ?
  Ar1 C3 Ar1 2_555 . 4_555 88.3(6) ?
  Ar1 C3 Ar1 3_555 . 4_555 154.9(4) ?
  C3 N3 Ar1 3_555 . . 77.4(2) ?
  I3 Ar1 C3 12_455 . . 148.0(10) ?
  I3 Ar1 C3 12_455 . 3_555 148.0(10) ?
  I3 Ar1 N3 12_455 . . 148.0(10) ?
  I3 Ar1 N3 12_455 . 3_555 148.0(10) ?
  N2 Ar1 C3 10_554 . . 99.1(7) ?
  N2 Ar1 C3 10_554 . 3_555 99.1(7) ?
  N2 Ar1 N3 10_554 . . 99.1(7) ?
  N2 Ar1 N3 10_554 . 3_555 99.1(7) ?
  I1 Ar2 I1 . . 3_556 176.5(18) ?
  I1 Ar2 I3 . . 1_455 89.2(5) ?
  I1 Ar2 I3 . . 3_656 89.2(5) ?
  I1 Ar2 N4 . . . 91.7(10) ?
  I1 Ar2 N4 . . 2_555 91.7(10) ?
  I1 Ar2 I3 3_556 . 1_455 89.2(5) ?
  I1 Ar2 I3 3_556 . 3_656 89.2(5) ?
  I1 Ar2 N4 3_556 . . 91.7(10) ?
  I1 Ar2 N4 3_556 . 2_555 91.7(10) ?
  I1 Ar2 C4 3_556 . . 91.7(10) ?
  I1 Ar2 C4 3_556 . 2_555 91.7(10) ?
  I3 Ar2 I3 1_455 . 3_656 128.2(16) ?
  I3 Ar2 N4 1_455 . . 99.5(7) ?
  I3 Ar2 N4 1_455 . 2_555 132.3(11) ?
  I3 Ar2 C4 1_455 . . 99.5(7) ?
  I3 Ar2 C4 1_455 . 2_555 132.3(11) ?
  I3 Ar2 N4 3_656 . . 132.3(11) ?
  I3 Ar2 N4 3_656 . 2_555 99.5(7) ?
  I3 Ar2 C4 3_656 . . 132.3(11) ?
  I3 Ar2 C4 3_656 . 2_555 99.5(7) ?
  N4 Ar2 N4 . . 2_555 32.9(5) ?
  I3 C2 I3 1_455 . 2_665 180.0(5) ?
  I3 C2 I3 1_455 . 3_656 87.4(5) ?
  I3 C2 I3 1_455 . 4_466 92.6(5) ?
  I3 C2 Ar3 1_455 . . 90 ?
  I3 C2 Ar3 1_455 . 3_556 90 ?
  I3 C2 N2 1_455 . . 133.7(4) ?
  I3 C2 I3 2_665 . 3_656 92.6(5) ?
  I3 C2 I3 2_665 . 4_466 87.4(5) ?
  I3 C2 Ar3 2_665 . . 90 ?
  I3 C2 Ar3 2_665 . 3_556 90 ?
  I3 C2 N2 2_665 . 2_565 133.7(4) ?
  I3 C2 I3 3_656 . 4_466 180.0(5) ?
  I3 C2 Ar3 3_656 . . 90 ?
  I3 C2 Ar3 3_656 . 3_556 90 ?
  I3 C2 N2 3_656 . 2_565 133.7(4) ?
  I3 C2 Ar3 4_466 . . 90 ?
  I3 C2 Ar3 4_466 . 3_556 90 ?
  I3 C2 N2 4_466 . . 133.7(4) ?
  Ar3 C2 Ar3 . . 3_556 180.0(5) ?
  Ar3 C2 N2 . . . 90 ?
  Ar3 C2 N2 . . 2_565 90 ?
  Ar3 C2 N2 3_556 . . 90 ?
  Ar3 C2 N2 3_556 . 2_565 90 ?
  N2 C2 N2 . . 2_565 180.0(5) ?
  I2 N1 I2 . . 4_565 110(40) ?
  I2 N1 C1 . . . 127(19) ?
  I2 N1 C1 4_565 . . 127(19) ?
  I2 N4 I2 9_445 . 12_455 84.1(8) ?
  I2 N4 Ar2 9_445 . . 102.1(2) ?
  I2 N4 Ar2 9_445 . 2_555 102.1(2) ?
  I2 N4 C4 9_445 . 2_555 138.0(6) ?
  I2 N4 Ar2 12_455 . . 102.1(2) ?
  I2 N4 Ar2 12_455 . 2_555 102.1(2) ?
  I2 N4 N4 12_455 . 2_555 138.0(6) ?
  I2 N4 C4 12_455 . 2_555 138.0(6) ?
  Ar2 N4 Ar2 . . 2_555 147.1(5) ?
  I2 C4 I2 9_445 . 12_455 84.1(8) ?
  I2 C4 Ar2 9_445 . . 102.1(2) ?
  I2 C4 Ar2 9_445 . 2_555 102.1(2) ?
  I2 C4 N4 9_445 . 2_555 138.0(6) ?
  I2 C4 C4 9_445 . 2_555 138.0(6) ?
  I2 C4 Ar2 12_455 . . 102.1(2) ?
  I2 C4 Ar2 12_455 . 2_555 102.1(2) ?
  I2 C4 N4 12_455 . 2_555 138.0(6) ?
  I2 C4 C4 12_455 . 2_555 138.0(6) ?
  Ar2 C4 Ar2 . . 2_555 147.1(5) ?


_chemical_name_common            Ar-MAPbI3
_exptl_crystal_recrystallization_method 
'Reaction under pressure of 2.1 GPa between Ar-PTM and MAPbI3'
_chemical_properties_physical    Pressure-sensitive

#=======================================================================
data_XIV
_database_code_depnum_ccdc_archive 'CCDC 1907824'
#=======================================================================

# 5. CHEMICAL DATA

_chemical_name_systematic        
; argon methylammonium lead iodide
;
_chemical_formula_moiety         'I3 Pb1, (C N), 1.75(Ar)'
_chemical_formula_sum            'C1 H6 Ar1.75 I3 N1 Pb1'
_chemical_formula_weight         689.9

#=======================================================================

# 6. CRYSTAL DATA

_symmetry_cell_setting           orthorhombic
_symmetry_space_group_name_H-M   'I m m m'
_symmetry_space_group_name_Hall  '-I 2 2'
_symmetry_Int_Tables_number      71

loop_
_space_group_symop_id
_space_group_symop_operation_xyz
1 x,y,z
2 -x,-y,z
3 -x,y,-z
4 x,-y,-z
5 -x,-y,-z
6 x,y,-z
7 x,-y,z
8 -x,y,z
9 x+1/2,y+1/2,z+1/2
10 -x+1/2,-y+1/2,z+1/2
11 -x+1/2,y+1/2,-z+1/2
12 x+1/2,-y+1/2,-z+1/2
13 -x+1/2,-y+1/2,-z+1/2
14 x+1/2,y+1/2,-z+1/2
15 x+1/2,-y+1/2,z+1/2
16 -x+1/2,y+1/2,z+1/2

_cell_length_a                   11.9000(10)
_cell_length_b                   11.9900(10)
_cell_length_c                   11.9200(10)
_cell_angle_alpha                90
_cell_angle_beta                 90
_cell_angle_gamma                90
_cell_volume                     1700.8(2)

loop_
_twin_individual_id
_twin_individual_mass_fraction_refined
_twin_individual_twin_matrix_11
_twin_individual_twin_matrix_12
_twin_individual_twin_matrix_13
_twin_individual_twin_matrix_21
_twin_individual_twin_matrix_22
_twin_individual_twin_matrix_23
_twin_individual_twin_matrix_31
_twin_individual_twin_matrix_32
_twin_individual_twin_matrix_33
1 0.41(3) 1 0 0 0 1 0 0 0 1
2 0.17(2) -0.0015 -0.0021 1.0036 1 0 0.0015 0 0.9974 0.0021
3 0.42(2) -0.0015 1 0 -0.0021 0 1.0026 0.9964 0.0015 0.0021

_cell_formula_units_Z            8

_cell_measurement_reflns_used    714
_cell_measurement_theta_min      2.84
_cell_measurement_theta_max      13.52
_cell_measurement_temperature    293
_cell_measurement_pressure       2.39
_cell_special_details            
; High pressure P = 2.39 GPa
;

_exptl_crystal_density_diffrn    5.3885
_exptl_crystal_F_000             2284

_exptl_absorpt_coefficient_mu    5.77
_exptl_crystal_description       irregular
_exptl_absorpt_correction_type   empirical
_exptl_absorpt_process_details   
;
CrysAlisPro, Agilent Technologies,
Version 1.171.37.35 (release 13-08-2014 CrysAlis171 .NET)
(compiled Aug 13 2014,18:06:01)
Empirical absorption correction using spherical harmonics,
 implemented in SCALE3 ABSPACK scaling algorithm.
;

#=======================================================================

# 7. EXPERIMENTAL DATA

_exptl_special_details           'High pressure P = 2.39 GPa Ar PTM'

_diffrn_ambient_temperature      293
_diffrn_pressure                 '2.39 GPa'
_diffrn_source                   synchrotron
_diffrn_radiation_type           synchrotron
_diffrn_radiation_source         synchrotron
_diffrn_radiation_wavelength     0.3738
_diffrn_measurement_device_type  'abstract diffractometer'
_diffrn_detector                 'Mar165 CCD'

_diffrn_reflns_number            714
_diffrn_reflns_theta_min         2.84
_diffrn_reflns_theta_max         13.52
_diffrn_reflns_theta_full        9.61
_diffrn_measured_fraction_theta_max 0.26
_diffrn_measured_fraction_theta_full 0.32
_diffrn_reflns_av_R_equivalents  0.1236
_diffrn_reflns_av_unetI/netI     0.1281
_diffrn_reflns_limit_h_min       -14
_diffrn_reflns_limit_h_max       14
_diffrn_reflns_limit_k_min       -4
_diffrn_reflns_limit_k_max       4
_diffrn_reflns_limit_l_min       -14
_diffrn_reflns_limit_l_max       14
_diffrn_radiation_probe          synchrotron

#=======================================================================

# 8. REFINEMENT DATA

_refine_special_details          
;No H atoms are included into the model; Twin. All atoms have been refined 
with only isotropic ADP. This is due to the limited number of reflections
 obtained in the high-pressure experiment.
;

_reflns_number_total             247
_reflns_number_gt                46
_reflns_threshold_expression     I>2.5\s(I)

_refine_ls_structure_factor_coef F
_refine_ls_R_factor_gt           0.0662
_refine_ls_wR_factor_gt          0.0632
_refine_ls_R_factor_all          0.2353
_refine_ls_wR_factor_ref         0.1442
_refine_ls_goodness_of_fit_ref   1.08
_refine_ls_goodness_of_fit_gt    2.11
_refine_ls_number_reflns         247
_refine_ls_number_parameters     36
_refine_ls_number_restraints     4
_refine_ls_number_constraints    11
_refine_ls_weighting_scheme      sigma
_refine_ls_weighting_details     w=1/(\s^2^(F)+0.0001F^2^)
_refine_ls_hydrogen_treatment    constr
_refine_ls_shift/su_max          0.0483
_refine_ls_shift/su_mean         0.0159
_refine_diff_density_max         1.42
_refine_diff_density_min         -1.32
_refine_ls_extinction_method
 'B-C type 1 Gaussian isotropic (Becker & Coppens, 1974)'
_refine_ls_extinction_coef       3700(1300)

loop_
_atom_type_symbol
_atom_type_scat_dispersion_real
_atom_type_scat_dispersion_imag
_atom_type_scat_source
C -0.0003 0.0004 'International Tables Vol C tables 4.2.6.8 and 6.1.1.1'
H 0.0000 0.0000 'International Tables Vol C tables 4.2.6.8 and 6.1.1.1'
Ar 0.0541 0.0551 'International Tables Vol C tables 4.2.6.8 and 6.1.1.1'
I -8.1659 3.0881 'International Tables Vol C tables 4.2.6.8 and 6.1.1.1'
N 0.0001 0.0008 'International Tables Vol C tables 4.2.6.8 and 6.1.1.1'
Pb -0.6363 3.6002 'International Tables Vol C tables 4.2.6.8 and 6.1.1.1'

_computing_data_collection       ?
_computing_cell_refinement       ?
_computing_data_reduction        ?
_computing_structure_solution    ?
_computing_structure_refinement  ?
_computing_molecular_graphics    ?
_computing_publication_material  ?

loop_
_restr_distance_atom_site_label_1
_restr_distance_site_symmetry_1
_restr_distance_atom_site_label_2
_restr_distance_site_symmetry_2
_restr_distance_target
_restr_distance_target_weight_param
N1 . C1 . 1.5 0.06
N2 . C2 . 1.15 0.03
N4 . C4 . 1.15 0.03
N3 . C3 . 1.2 0.03

#=======================================================================

# 9. ATOMIC COORDINATES AND DISPLACEMENT PARAMETERS

loop_
_atom_site_label
_atom_site_type_symbol
_atom_site_fract_x
_atom_site_fract_y
_atom_site_fract_z
_atom_site_adp_type
_atom_site_U_iso_or_equiv
_atom_site_site_symmetry_multiplicity
_atom_site_occupancy
_atom_site_calc_flag
_atom_site_refinement_flags
_atom_site_disorder_assembly
_atom_site_disorder_group
  Pb1 Pb 0.25 0.25 0.25 Uani 0.216(14) 8 1 d . . .
  I1 I 0 0.203(6) 0.207(12) Uani 0.50(11) 8 1 d . . .
  I2 I 0.256(2) 0.5 0.218(3) Uani 0.121(13) 8 1 d . . .
  I3 I 0.8166(19) 0.313(3) 0.5 Uani 0.157(18) 8 1 d . . .
  C1 C 0 0.5 0 Uiso 0.001(1) 2 1 d . . .
  N1 N 0.124(5) 0.5 0 Uiso 0.001(1) 4 0.5 d . . .
  Ar3 Ar 0 0.5 0.3573(8) Uiso 0.001(1) 4 1 d . . .
  N2 N 0.097(3) 0.5 0.5 Uiso 0.028(11) 4 0.5 d . . .
  C3 C 0 0 0 Uiso 0.001(1) 2 1 d . . .
  N3 N 0 0 0.100(3) Uiso 0.001(1) 4 0.5 d . . .
  Ar1 Ar 0.1690(14) 0.1577(18) 0 Uiso 0.001(1) 8 1 d . . .
  N4 N 0 0 0.5 Uiso 0.001(1) 2 1 d . . .
  C4 C 0 0 0.597(3) Uiso 0.001(1) 4 0.5 d . . .
  C2 C 0 0.5 0.5 Uiso 0.028(11) 2 1 d . . .
  Ar2 Ar 0.3582(16) 0.5 0 Uiso 0.001(1) 4 0.5 d . . .

loop_
 _atom_site_aniso_label
 _atom_site_aniso_type_symbol
 _atom_site_aniso_U_11
 _atom_site_aniso_U_22
 _atom_site_aniso_U_33
 _atom_site_aniso_U_12
 _atom_site_aniso_U_13
 _atom_site_aniso_U_23
 Pb1 Pb 0.213(19) 0.27(3) 0.17(2) 0.01(2) 0.05(2) -0.04(2)
 I1 I 0.51(18) 0.22(6) 0.8(3) 0 0 -0.21(10)
 I2 I 0.126(17) 0.053(8) 0.18(3) 0 0.04(2) 0
 I3 I 0.099(17) 0.19(3) 0.18(4) 0.01(2) 0 0

#=======================================================================

# 10. MOLECULAR GEOMETRY


loop_
 _geom_bond_atom_site_label_1
 _geom_bond_atom_site_label_2
 _geom_bond_site_symmetry_1
 _geom_bond_site_symmetry_2
 _geom_bond_distance
 _geom_bond_publ_flag
  Pb1 I1 . . 3.07(3) ?
  Pb1 I1 . 12_555 3.07(3) ?
  Pb1 I2 . . 3.023(5) ?
  Pb1 I2 . 11_545 3.023(5) ?
  Pb1 I3 . 3_656 3.175(10) ?
  Pb1 I3 . 12_455 3.175(10) ?
  I1 N3 . . 2.74(9) ?
  I1 Ar1 . . 3.23(11) ?
  I1 Ar1 . 3_555 3.23(11) ?
  I2 N1 . . 3.03(5) ?
  I2 C4 . 9_554 3.24(3) ?
  I2 Ar2 . . 2.87(4) ?
  I3 N2 . 2_665 2.47(4) ?
  I3 Ar1 . 12_555 1.79(3) ?
  I3 C2 . 1_655 3.13(3) ?
  C1 N1 . . 1.48(6) ?
  C1 N1 . 2_565 1.48(6) ?
  N1 N1 . 2_565 2.96(9) ?
  N1 Ar2 . . 2.78(6) ?
  Ar3 N2 . . 2.06(2) ?
  Ar3 N2 . 2_565 2.06(2) ?
  N2 N2 . 2_565 2.31(5) ?
  N2 C2 . . 1.15(3) ?
  C3 N3 . . 1.19(3) ?
  C3 N3 . 3_555 1.19(3) ?
  C3 Ar1 . . 2.760(19) ?
  C3 Ar1 . 2_555 2.760(19) ?
  C3 Ar1 . 3_555 2.760(19) ?
  C3 Ar1 . 4_555 2.760(19) ?
  N3 N3 . 3_555 2.39(5) ?
  N3 Ar1 . . 3.01(2) ?
  N3 Ar1 . 2_555 3.01(2) ?
  N3 Ar1 . 3_555 3.01(2) ?
  N3 Ar1 . 4_555 3.01(2) ?
  N4 C4 . . 1.15(3) ?
  N4 C4 . 3_556 1.15(3) ?
  C4 C4 . 3_556 2.30(5) ?
  C4 Ar2 . 9_445 2.04(2) ?
  C4 Ar2 . 10_555 2.04(2) ?

loop_
 _geom_angle_atom_site_label_1
 _geom_angle_atom_site_label_2
 _geom_angle_atom_site_label_3
 _geom_angle_site_symmetry_1
 _geom_angle_site_symmetry_2
 _geom_angle_site_symmetry_3
 _geom_angle
 _geom_angle_publ_flag
  I1 Pb1 I1 . . 12_555 180.0(5) ?
  I1 Pb1 I2 . . . 100.7(14) ?
  I1 Pb1 I2 . . 11_545 79.3(14) ?
  I1 Pb1 I3 . . 3_656 88(3) ?
  I1 Pb1 I3 . . 12_455 92(3) ?
  I1 Pb1 I2 12_555 . . 79.3(14) ?
  I1 Pb1 I2 12_555 . 11_545 100.7(14) ?
  I1 Pb1 I3 12_555 . 3_656 92(3) ?
  I1 Pb1 I3 12_555 . 12_455 88(3) ?
  I2 Pb1 I2 . . 11_545 180.0(5) ?
  I2 Pb1 I3 . . 3_656 83.6(9) ?
  I2 Pb1 I3 . . 12_455 96.4(9) ?
  I2 Pb1 I3 11_545 . 3_656 96.4(9) ?
  I2 Pb1 I3 11_545 . 12_455 83.6(9) ?
  I3 Pb1 I3 3_656 . 12_455 180.0(5) ?
  Pb1 I1 Pb1 . . 12_455 151(4) ?
  Pb1 I1 N3 . . . 104.0(16) ?
  Pb1 I1 Ar1 . . . 63.6(11) ?
  Pb1 I1 Ar1 . . 3_555 140(4) ?
  Pb1 I1 N3 12_455 . . 104.0(16) ?
  Pb1 I1 Ar1 12_455 . . 140(4) ?
  Pb1 I1 Ar1 12_455 . 3_555 63.6(11) ?
  N3 I1 Ar1 . . . 60(2) ?
  N3 I1 Ar1 . . 3_555 60(2) ?
  Ar1 I1 Ar1 . . 3_555 77(3) ?
  Pb1 I2 Pb1 . . 11_555 165.2(14) ?
  Pb1 I2 N1 . . . 95.6(6) ?
  Pb1 I2 C4 . . 9_554 94.4(5) ?
  Pb1 I2 Ar2 . . . 97.2(7) ?
  Pb1 I2 N1 11_555 . . 95.6(6) ?
  Pb1 I2 C4 11_555 . 9_554 94.4(5) ?
  Pb1 I2 Ar2 11_555 . . 97.2(7) ?
  N1 I2 C4 . . 9_554 94.7(15) ?
  Pb1 I3 Pb1 3_656 . 12_555 139.7(10) ?
  Pb1 I3 N2 3_656 . 2_665 108.7(6) ?
  Pb1 I3 Ar1 3_656 . 12_555 78.6(5) ?
  Pb1 I3 C2 3_656 . 1_655 110.2(5) ?
  Pb1 I3 N2 12_555 . 2_665 108.7(6) ?
  Pb1 I3 Ar1 12_555 . 12_555 78.6(5) ?
  Pb1 I3 C2 12_555 . 1_655 110.2(5) ?
  N2 I3 Ar1 2_665 . 12_555 103.4(18) ?
  Ar1 I3 C2 12_555 . 1_655 122.9(17) ?
  N1 C1 N1 . . 2_565 180.0(5) ?
  I2 N1 I2 . . 4_565 118(2) ?
  I2 N1 C1 . . . 121.1(11) ?
  I2 N1 N1 . . 2_565 121.1(11) ?
  I2 N1 C1 4_565 . . 121.1(11) ?
  I2 N1 N1 4_565 . 2_565 121.1(11) ?
  C1 N1 Ar2 . . . 180.0(5) ?
  N1 N1 Ar2 2_565 . . 180.0(5) ?
  I3 N2 I3 2_665 . 3_656 130.6(16) ?
  I3 N2 Ar3 2_665 . . 103.5(3) ?
  I3 N2 Ar3 2_665 . 3_556 103.5(3) ?
  I3 N2 N2 2_665 . 2_565 114.7(9) ?
  I3 N2 C2 2_665 . . 114.7(9) ?
  I3 N2 Ar3 3_656 . . 103.5(3) ?
  I3 N2 Ar3 3_656 . 3_556 103.5(3) ?
  I3 N2 N2 3_656 . 2_565 114.7(9) ?
  I3 N2 C2 3_656 . . 114.7(9) ?
  Ar3 N2 Ar3 . . 3_556 111.7(15) ?
  N3 C3 N3 . . 3_555 180.0(5) ?
  N3 C3 Ar1 . . . 90 ?
  N3 C3 Ar1 . . 2_555 90 ?
  N3 C3 Ar1 . . 3_555 90 ?
  N3 C3 Ar1 . . 4_555 90 ?
  N3 C3 Ar1 3_555 . . 90 ?
  N3 C3 Ar1 3_555 . 2_555 90 ?
  N3 C3 Ar1 3_555 . 3_555 90 ?
  N3 C3 Ar1 3_555 . 4_555 90 ?
  Ar1 C3 Ar1 . . 2_555 180.0(5) ?
  Ar1 C3 Ar1 . . 3_555 93.5(6) ?
  Ar1 C3 Ar1 . . 4_555 86.5(6) ?
  Ar1 C3 Ar1 2_555 . 3_555 86.5(6) ?
  Ar1 C3 Ar1 2_555 . 4_555 93.5(6) ?
  Ar1 C3 Ar1 3_555 . 4_555 180.0(5) ?
  I1 N3 I1 . . 2_555 125(4) ?
  I1 N3 C3 . . . 118(3) ?
  I1 N3 N3 . . 3_555 118(3) ?
  I1 N3 Ar1 . . . 68(2) ?
  I1 N3 Ar1 . . 2_555 137.8(4) ?
  I1 N3 Ar1 . . 3_555 68(2) ?
  I1 N3 Ar1 . . 4_555 137.8(4) ?
  I1 N3 C3 2_555 . . 118(3) ?
  I1 N3 N3 2_555 . 3_555 118(3) ?
  I1 N3 Ar1 2_555 . . 137.8(4) ?
  I1 N3 Ar1 2_555 . 2_555 68(2) ?
  I1 N3 Ar1 2_555 . 3_555 137.8(4) ?
  I1 N3 Ar1 2_555 . 4_555 68(2) ?
  Ar1 N3 Ar1 . . 2_555 133.2(11) ?
  Ar1 N3 Ar1 . . 3_555 83.9(6) ?
  Ar1 N3 Ar1 2_555 . 4_555 83.9(6) ?
  Ar1 N3 Ar1 3_555 . 4_555 133.2(11) ?
  I1 Ar1 I1 . . 3_555 100(2) ?
  I1 Ar1 I3 . . 12_455 125.3(16) ?
  I1 Ar1 N3 . . 3_555 89.5(15) ?
  I1 Ar1 I3 3_555 . 12_455 125.3(16) ?
  I1 Ar1 C3 3_555 . . 70.1(13) ?
  I1 Ar1 N3 3_555 . . 89.5(15) ?
  I3 Ar1 C3 12_455 . . 148.1(15) ?
  I3 Ar1 N3 12_455 . . 141.2(12) ?
  I3 Ar1 N3 12_455 . 3_555 141.2(12) ?
  C4 N4 C4 . . 3_556 180.0(5) ?
  C4 N4 Ar2 . . 9_445 90 ?
  C4 N4 Ar2 . . 10_555 90 ?
  C4 N4 Ar2 3_556 . 9_445 90 ?
  C4 N4 Ar2 3_556 . 10_555 90 ?
  Ar2 N4 Ar2 9_445 . 10_555 180.0(5) ?
  I2 C4 I2 9_445 . 10_555 127.1(13) ?
  I2 C4 N4 9_445 . . 116.4(8) ?
  I2 C4 C4 9_445 . 3_556 116.4(8) ?
  I2 C4 Ar2 9_445 . 9_445 60.8(7) ?
  I2 C4 Ar2 9_445 . 10_555 172.1(14) ?
  I2 C4 N4 10_555 . . 116.4(8) ?
  I2 C4 C4 10_555 . 3_556 116.4(8) ?
  I2 C4 Ar2 10_555 . 9_445 172.1(14) ?
  I2 C4 Ar2 10_555 . 10_555 60.8(7) ?
  Ar2 C4 Ar2 9_445 . 10_555 111.4(15) ?
  I3 C2 I3 1_455 . 2_665 180.0(5) ?
  I3 C2 I3 1_455 . 3_656 88.5(8) ?
  I3 C2 I3 1_455 . 4_466 91.5(8) ?
  I3 C2 Ar3 1_455 . . 90 ?
  I3 C2 Ar3 1_455 . 3_556 90 ?
  I3 C2 N2 1_455 . . 134.2(5) ?
  I3 C2 I3 2_665 . 3_656 91.5(8) ?
  I3 C2 I3 2_665 . 4_466 88.5(8) ?
  I3 C2 Ar3 2_665 . . 90 ?
  I3 C2 Ar3 2_665 . 3_556 90 ?
  I3 C2 N2 2_665 . . 45.8(5) ?
  I3 C2 N2 2_665 . 2_565 134.2(5) ?
  I3 C2 I3 3_656 . 4_466 180.0(5) ?
  I3 C2 Ar3 3_656 . . 90 ?
  I3 C2 Ar3 3_656 . 3_556 90 ?
  I3 C2 N2 3_656 . . 45.8(5) ?
  I3 C2 N2 3_656 . 2_565 134.2(5) ?
  I3 C2 Ar3 4_466 . . 90 ?
  I3 C2 Ar3 4_466 . 3_556 90 ?
  I3 C2 N2 4_466 . . 134.2(5) ?
  Ar3 C2 Ar3 . . 3_556 180.0(5) ?
  Ar3 C2 N2 . . . 90 ?
  Ar3 C2 N2 . . 2_565 90 ?
  Ar3 C2 N2 3_556 . . 90 ?
  Ar3 C2 N2 3_556 . 2_565 90 ?
  N2 C2 N2 . . 2_565 180.0(5) ?
  I2 Ar2 I2 . . 4_565 129.8(11) ?
  I2 Ar2 N4 . . 9_554 115.1(7) ?
  I2 Ar2 C4 . . 9_554 80.8(9) ?
  I2 Ar2 C4 . . 11_555 149.4(11) ?
  I2 Ar2 N4 4_565 . 9_554 115.1(7) ?
  I2 Ar2 C4 4_565 . 9_554 149.4(11) ?
  N1 Ar2 N4 . . 9_554 180.0(5) ?
  N1 Ar2 C4 . . 9_554 145.7(8) ?
  N1 Ar2 C4 . . 11_555 145.7(8) ?


#=======================================================================

_chemical_name_common            Ar-MAPbI3
_exptl_crystal_recrystallization_method 
'Reaction under pressure of 2.39 GPa between Ar-PTM and MAPbI3'
_chemical_properties_physical    Pressure-sensitive

#=======================================================================

# start Validation Reply Form
_vrf_PLAT027_I
;
PROBLEM: _diffrn_reflns_theta_full value (too) Low ......       8.14 Degree
RESPONSE: This limitation is associated with the XRD experiments under 
high pressure.
;
_vrf_PLAT029_I
;
PROBLEM: _diffrn_measured_fraction_theta_full value Low .      0.730 Why?  
RESPONSE: This limitation is associated with the XRD experiments under 
high pressure.
;
_vrf_PLAT027_II
;
PROBLEM: _diffrn_reflns_theta_full value (too) Low ......      11.67 Degree
RESPONSE: This limitation is associated with the XRD experiments under 
high pressure.
;
_vrf_PLAT029_II
;
PROBLEM: _diffrn_measured_fraction_theta_full value Low .      0.670 Why?  
RESPONSE: This limitation is associated with the XRD experiments under 
high pressure.
;
_vrf_PLAT027_III
;
PROBLEM: _diffrn_reflns_theta_full value (too) Low ......       7.56 Degree
RESPONSE: This limitation is associated with the XRD experiments under 
high pressure.
;
_vrf_PLAT029_III
;
PROBLEM: _diffrn_measured_fraction_theta_full value Low .      0.720 Why?  
RESPONSE: This limitation is associated with the XRD experiments under 
high pressure.
;
_vrf_THETM01_IV
;
PROBLEM: The value of sine(theta_max)/wavelength is less than 0.550
RESPONSE: This limitation is associated with the XRD experiments 
under high pressure.
;
_vrf_PLAT027_IV
;
PROBLEM: _diffrn_reflns_theta_full value (too) Low ......      10.45 Degree
RESPONSE: This limitation is associated with the XRD experiments under 
high pressure.
;
_vrf_PLAT029_IV
;
PROBLEM: _diffrn_measured_fraction_theta_full value Low .      0.600 Why?  
RESPONSE: This limitation is associated with the XRD experiments under 
high pressure.
;
_vrf_THETM01_V
;
PROBLEM: The value of sine(theta_max)/wavelength is less than 0.550
RESPONSE: This limitation is associated with the XRD experiments under 
high pressure.
;
_vrf_PLAT029_V
;
PROBLEM: _diffrn_measured_fraction_theta_full value Low .      0.610 Why?  
RESPONSE: This limitation is associated with the XRD experiments under 
high pressure.
;
_vrf_REFNR01_VI
;
PROBLEM: Ratio of reflections to parameters is < 6 for a
RESPONSE: The HP-experiment limits this ratio.
We present the structure information with maximal accuracy available at 
16.43 GPa in our experiment
;
_vrf_THETM01_VI
;
PROBLEM: The value of sine(theta_max)/wavelength is less than 0.550
RESPONSE: This limitation is associated with the XRD experiments under 
high pressure.
;
_vrf_PLAT029_VI
;
PROBLEM: _diffrn_measured_fraction_theta_full value Low .      0.650 Why?  
RESPONSE: This limitation is associated with the XRD experiments under 
high pressure.
;
_vrf_REFNR01_VII
;
PROBLEM: Ratio of reflections to parameters is < 6 for a
RESPONSE: The HP-experiment limits this ratio.
We present the structure information with maximal accuracy available at 
20.27 GPa in our experiment
;
_vrf_THETM01_VII
;
PROBLEM: The value of sine(theta_max)/wavelength is less than 0.550
RESPONSE: This limitation is associated with the XRD experiments under 
high pressure.
;
_vrf_PLAT029_VII
;
PROBLEM: _diffrn_measured_fraction_theta_full value Low .      0.640 Why?  
RESPONSE: This limitation is associated with the XRD experiments under 
high pressure.
;
_vrf_PLAT027_IX
;
PROBLEM: _diffrn_reflns_theta_full value (too) Low ......       9.01 Degree
RESPONSE: This limitation is associated with the XRD experiments under 
high pressure.
;
_vrf_PLAT029_IX
;
PROBLEM: _diffrn_measured_fraction_theta_full value Low .      0.620 Why?  
RESPONSE: This limitation is associated with the XRD experiments under 
high pressure.
;
_vrf_PLAT027_X
;
PROBLEM: _diffrn_reflns_theta_full value (too) Low ......      11.46 Degree
RESPONSE: This limitation is associated with the XRD experiments under 
high pressure.
;
_vrf_PLAT029_X
;
PROBLEM: _diffrn_measured_fraction_theta_full value Low .      0.630 Why?  
RESPONSE: This limitation is associated with the XRD experiments under 
high pressure.
;
_vrf_PLAT213_X
;
PROBLEM: Atom I1              has ADP max/min Ratio .....       10.1 prolat
RESPONSE: The atom is expected to have the anharmonic ADPs.
However, it is not possible to apply those owing to the limited data 
collection,
which is due to the HP-experiment.
;
_vrf_PLAT027_XI
;
PROBLEM: _diffrn_reflns_theta_full value (too) Low ......      10.84 Degree
RESPONSE: This limitation is associated with the XRD experiments under 
high pressure.
;
_vrf_PLAT029_XI
;
PROBLEM: _diffrn_measured_fraction_theta_full value Low .      0.600 Why?  
RESPONSE: This limitation is associated with the XRD experiments under 
high pressure.
;
_vrf_PLAT213_XI
;
PROBLEM: Atom Pb1             has ADP max/min Ratio .....       12.0 prolat
RESPONSE: The atom is expected to have the anharmonic ADPs.
However, it is not possible to apply those owing to the limited data 
collection,
which is due to the HP-experiment.
;
_vrf_PLAT027_XII
;
PROBLEM: _diffrn_reflns_theta_full value (too) Low ......       7.18 Degree
RESPONSE: This limitation is associated with the XRD experiments under 
high pressure.
;
_vrf_PLAT029_XII
;
PROBLEM: _diffrn_measured_fraction_theta_full value Low .      0.360 Why?  
RESPONSE: This limitation is associated with the XRD experiments under 
high pressure.
;
_vrf_PLAT213_XII
;
PROBLEM: Atom I1              has ADP max/min Ratio .....       17.2 prolat
RESPONSE: The atom is expected to have the anharmonic ADPs.
However, it is not possible to apply those owing to the limited data 
collection,
which is due to the HP-experiment.
;
_vrf_PLAT027_XIII
;
PROBLEM: _diffrn_reflns_theta_full value (too) Low ......       7.55 Degree
RESPONSE: This limitation is associated with the XRD experiments under 
high pressure.
;
_vrf_PLAT029_XIII
;
PROBLEM: _diffrn_measured_fraction_theta_full value Low .      0.330 Why?  
RESPONSE: This limitation is associated with the XRD experiments under 
high pressure.
;
_vrf_PLAT027_XIV
;
PROBLEM: _diffrn_reflns_theta_full value (too) Low ......       9.61 Degree
RESPONSE: This limitation is associated with the XRD experiments under 
high pressure.
;
_vrf_PLAT029_XIV
;
PROBLEM: _diffrn_measured_fraction_theta_full value Low .      0.320 Why?  
RESPONSE: This limitation is associated with the XRD experiments under 
high pressure.
;
# end Validation Reply Form
