# Supplementary material for: Pressure-induced transformation of CH3NH3PbI3: the role of the noble-gas pressure transmitting media
Source: Acta Crystallogr B Struct Sci Cryst Eng Mater. 2019 May 18;75(Pt 3):361–70. doi: 10.1107/S2052520619004554 (PMC6549221; doi:10.1107/S2052520619004554)
Supplement: Supplementary file 2 [file b-75-00361-Isup2.hkl]

#
# h,k,l, Fc-squared, Fo-squared, sigma(Fo-squared) and status flag
#
data_I
_shelx_title                             '   '
_shelx_refln_list_code                   4
_shelx_F_calc_maximum                    1077.95
_exptl_crystal_F_000                     3099
_reflns_d_resolution_high                0.8410

loop_
 _symmetry_equiv_pos_as_xyz
 'x, y, z'
 '-y, x-y, z'
 '-x+y, -x, z'
 '-x, -y, -z'
 'y, -x+y, -z'
 'x-y, x, -z'
 'x+2/3, y+1/3, z+1/3'
 '-y+2/3, x-y+1/3, z+1/3'
 '-x+y+2/3, -x+1/3, z+1/3'
 '-x+2/3, -y+1/3, -z+1/3'
 'y+2/3, -x+y+1/3, -z+1/3'
 'x-y+2/3, x+1/3, -z+1/3'
 'x+1/3, y+2/3, z+2/3'
 '-y+1/3, x-y+2/3, z+2/3'
 '-x+y+1/3, -x+2/3, z+2/3'
 '-x+1/3, -y+2/3, -z+2/3'
 'y+1/3, -x+y+2/3, -z+2/3'
 'x-y+1/3, x+2/3, -z+2/3'

_cell_length_a                           17.3128(9)
_cell_length_b                           17.3128(9)
_cell_length_c                           10.6019(9)
_cell_angle_alpha                        90
_cell_angle_beta                         90
_cell_angle_gamma                        120

_shelx_F_squared_multiplier              1.000

loop_
 _refln_index_h
 _refln_index_k
 _refln_index_l
 _refln_F_squared_calc
 _refln_F_squared_meas
 _refln_F_squared_sigma
 _refln_observed_status
   2  -1  -3   95095.   98702.    1887. o
   2  -1   3   92018.   90634.    3136. o
   3  -2  -7   11030.   11198.    1634. o
   3  -2  -4   24528.   22019.    1108. o
   3  -2   2  100935.   93310.    3613. o
   3  -2   5  112646.  127113.    5164. o
   3  -1  -8   19522.   25787.    2879. o
   3  -1  -5  118650.  116249.    2926. o
   3  -1   4   23450.   26048.    2043. o
   3   0  -9    4587.    2711.     987. <
   3   0  -6    2979.    3360.     942. o
   3   0   6   19786.   20195.    1762. o
   3   0   9    2073.     374.     226. <
   4  -3 -11     731.     557.     289. <
   4  -3  -8    2633.    3353.     922. o
   4  -3  -5    6152.    6627.     740. o
   4  -3   1   95258.   89932.    1625. o
   4  -3   4   13134.   12457.    1041. o
   4  -3   7    5707.    8597.    1774. o
   4  -2  -9  119086.  138518.    6778. o
   4  -2  -6  208765.  246594.    5523. o
   4  -2  -3  983874. 1030830.   12444. o
   4  -2   6  205987.  241453.    8014. o
   4  -1 -10    2445.    2891.    1022. <
   4  -1  -7    5242.    8950.    1737. o
   4  -1  -4   14680.   13088.    1135. o
   4  -1   2   84169.   74468.    2064. o
   4  -1   8    2500.    3153.     753. o
   4   0 -11   71291.   63033.    5027. o
   4   0  -5  103428.   99576.    3528. o
   4   0   1   23297.   33764.    2607. o
   4   0   7  200437.  241528.    6793. o
   4   0  10   48687.   38386.    2573. o
   5  -4 -12     779.     389.     227. <
   5  -4  -9    2557.    2425.     834. <
   5  -4  -6    3377.    2926.     583. o
   5  -4  -3   22197.   20361.    1569. o
   5  -4   0   84672.   82659.    1995. o
   5  -4   3   23057.   26055.    1786. o
   5  -4   6    5048.    4325.     832. o
   5  -4   9    3561.    5319.    1750. <
   5  -3 -10    3115.    1631.     653. <
   5  -3  -7   51596.   57883.    2709. o
   5  -3  -4  150852.  154982.    3848. o
   5  -3   2     165.     439.     208. <
   5  -3   5    5986.    5885.     826. o
   5  -3   8    3787.    4335.    1373. <
   5  -2 -11    1991.    1824.     730. <
   5  -2  -8    3744.    3071.    1125. <
   5  -2  -5    5461.    5127.     797. o
   5  -2  -2     178.      65.      76. <
   5  -2   1   87079.   88124.    2881. o
   5  -2   4  158275.  157261.    3790. o
   5  -2   7   54194.   59941.    2544. o
   5  -1 -12     126.     239.     164. <
   5  -1  -9    3185.    3219.    1109. <
   5  -1  -6    4739.    4125.     857. o
   5  -1  -3   24536.   27547.    1787. o
   5  -1   0   81664.   80328.    2604. o
   5  -1   3   20864.   20190.    1278. o
   5  -1   6    3415.    2236.     619. o
   5  -1   9    2433.    2670.     627. o
   5  -1  12     766.     550.     240. <
   5   0 -10    4672.    4191.    1459. <
   5   0  -7    3603.    5226.    1169. o
   5   0  -4     381.     684.     309. <
   5   0  -1     379.     230.     100. <
   5   0   2    3446.    2202.     393. o
   5   0   5   10505.   10516.    1023. o
   5   0   8    2658.    1865.     694. <
   5   0  11     249.     149.     100. <
   6  -5 -10     345.     338.     234. <
   6  -5  -7    1959.    1697.     454. o
   6  -5  -4    5800.    8160.    1371. o
   6  -5  -1    2553.    2627.     413. o
   6  -5   2   23715.   26103.    1144. o
   6  -5   5   33432.   31001.    2286. o
   6  -5   8    9429.    9034.    1449. o
   6  -5  11     217.     569.     467. <
   6  -4  -8  164920.  187697.    8795. o
   6  -4  -5  189639.  188162.    4538. o
   6  -4   4  121086.  113285.    3929. o
   6  -4   7  271461.  318556.    8809. o
   6  -4  10   71121.   89690.    7619. o
   6  -3 -12     173.      72.      85. <
   6  -3  -9    1513.    1484.     760. <
   6  -3  -6    7005.    7231.    1073. o
   6  -3  -3   18149.   16275.    1954. o
   6  -3   0   15796.   17169.    1388. o
   6  -3   3   16457.   11424.    1419. o
   6  -3   6    7419.    7270.    1027. o
   6  -3   9    1694.    2096.    1011. <
   6  -2 -10   71107.   48197.    4804. o
   6  -2  -7  272413.  335416.   13552. o
   6  -2  -4  118711.  110763.    3914. o
   6  -2   2  489992.  452047.   10180. o
   6  -2   5  187875.  185965.    4576. o
   6  -2   8  166347.  154861.    4080. o
   6  -1 -11     236.     220.     264. <
   6  -1  -8    9848.    8814.    1434. o
   6  -1  -5   34361.   31348.    2377. o
   6  -1  -2   22890.   27036.    1347. o
   6  -1   1    2559.    2183.     426. o
   6  -1   4    6081.    5760.     759. o
   6  -1   7    1771.    1303.     508. <
   6  -1  10     334.     145.      96. <
   6   0  -9   57293.   53865.    3692. o
   6   0  -6  440467.  511581.   11194. o
   6   0  -3  121831.  118437.    3742. o
   6   0   0  489467.  485184.    9238. o
   6   0   6  142964.  138056.    3461. o
   6   0   9   81656.   54971.    3741. o
   7  -6 -11     632.     672.     336. <
   7  -6  -8     493.     819.     294. <
   7  -6  -5    2443.    2955.     890. o
   7  -6  -2    8496.   11790.    1567. o
   7  -6   1   12628.   12349.     875. o
   7  -6   4   29455.   29186.    1761. o
   7  -6   7   20305.   19001.    2223. o
   7  -6  10    2286.    1389.     785. <
   7  -5  -9    9449.    7660.    1717. o
   7  -5  -6   64835.   72809.    2931. o
   7  -5   0   22494.   26398.    2004. o
   7  -5   3     520.     494.     200. <
   7  -5   6     590.     507.     420. <
   7  -5   9    2723.    4400.    1787. <
   7  -4 -10    1010.     382.     242. <
   7  -4  -7     412.     815.     402. <
   7  -4  -4    5688.    6378.    1539. o
   7  -4  -1   19316.   13559.    1563. o
   7  -4   2   14063.   11660.     912. o
   7  -4   5    6411.    6868.    1089. o
   7  -4   8    6468.    7029.    1991. o
   7  -4  11     619.     921.     567. <
   7  -3 -11     633.     130.     129. <
   7  -3  -8    7204.    4896.    1049. o
   7  -3  -5    7007.    8407.    1221. o
   7  -3  -2   12626.    6167.    1013. o
   7  -3   1   20515.   14640.    1420. o
   7  -3   4    6268.    4637.     796. o
   7  -3   7     403.    1079.     675. <
   7  -3  10    1012.     538.     196. <
   7  -2  -9    2593.    3420.    1445. <
   7  -2  -6     591.     706.     341. <
   7  -2  -3     470.     377.     225. <
   7  -2   0   21284.   18992.    1578. o
   7  -2   3   96414.   92290.    3167. o
   7  -2   6   61258.   69775.    4892. o
   7  -2   9    9065.    4518.     815. o
   7  -1 -10    2409.     826.     606. <
   7  -1  -7   21293.   19294.    2152. o
   7  -1  -4   30322.   28308.    1706. o
   7  -1  -1   11382.    9082.    1072. o
   7  -1   2    8521.    8551.     928. o
   7  -1   5    2721.    2272.     809. <
   7  -1   8     543.     423.     273. <
   7  -1  11     684.     356.     192. <
   7   0 -11    2066.    1308.     823. <
   7   0  -8    1188.    1908.     737. <
   7   0  -5      61.     399.     233. <
   7   0  -2     117.     320.     146. <
   7   0   1    8614.    8790.     930. o
   7   0   7    2168.    2399.     427. o
   8  -7  -9     172.     118.      81. <
   8  -7  -6    1848.    1391.     582. <
   8  -7   0   95073.  103595.    3164. o
   8  -7   3   25821.   25543.    1700. o
   8  -7   6    1023.     963.     330. <
   8  -7   9    2379.    2945.     914. <
   8  -6 -10   50566.   37856.    3696. o
   8  -6  -7  148727.  170559.    5642. o
   8  -6   2  108613.   93564.    5725. o
   8  -6   5  446427.  422834.   14794. o
   8  -6   8   59934.   71315.    4715. o
   8  -6  11   34869.   28743.    5213. o
   8  -5  -8    1226.     953.     394. <
   8  -5  -5    5320.    7539.    1717. o
   8  -5   1  131684.  130763.    6109. o
   8  -5   4   29005.   26099.    2129. o
   8  -5   7     401.     198.     175. <
   8  -5  10     618.    2359.    1288. <
   8  -4  -9   87063.   87580.    3982. o
   8  -4  -6  255143.  298753.   10167. o
   8  -4   0 1171330. 1161980.   12809. o
   8  -4   3   93975.   90266.    3047. o
   8  -4   6  255181.  278336.    7432. o
   8  -4   9   86845.  114373.    8957. o
   8  -3 -10     662.     511.     229. <
   8  -3  -7     426.     707.     293. <
   8  -3  -4   29357.   40006.    4311. o
   8  -3  -1  137942.  137653.    4330. o
   8  -3   2   93483.   79900.    3373. o
   8  -3   5    5819.    6362.     988. o
   8  -3   8    1372.    2110.    1122. <
   8  -3  11      84.      48.      32. <
   8  -2 -11   34840.   17311.    2998. o
   8  -2  -8   60581.   68872.    4222. o
   8  -2  -5  442667.  462069.    9921. o
   8  -2  -2  110776.  107987.    3789. o
   8  -2   1  612977.  587503.    8796. o
   8  -2   4  183103.  175399.    4708. o
   8  -2   7  150467.  159529.    8152. o
   8  -2  10   50123.   33012.    2432. o
   8  -1  -9    2303.    2859.     860. o
   8  -1  -6     920.     588.     464. <
   8  -1  -3   24498.   31922.    1842. o
   8  -1   0   89957.   88730.    3499. o
   8  -1   3   34601.   36923.    2138. o
   8  -1   6    1698.     207.     229. <
   8   0 -10   44840.   46126.    3719. o
   8   0  -7   62020.   78117.    4785. o
   8   0  -4  514659.  521018.   10708. o
   8   0  -1   90273.   84564.    5531. o
   8   0   2  534314.  576500.   10692. o
   8   0  11   40209.   25665.    2549. o
   9  -8  -7     506.     676.     347. <
   9  -8  -1   37266.   40461.    2098. o
   9  -8   2   27904.   27621.    1451. o
   9  -8   5     606.     975.     391. <
   9  -8   8    4927.    5116.    1376. o
   9  -8  11    1558.    1278.     567. <
   9  -7 -11     750.     667.     413. <
   9  -7  -8   12618.   11859.    1280. o
   9  -7   1    5201.    5204.     565. o
   9  -7   4     103.     312.     176. <
   9  -7   7     412.     541.     295. <
   9  -7  10    1303.    1133.     508. <
   9  -6  -9     530.     512.     248. <
   9  -6  -6     203.    1000.     566. <
   9  -6   0    4744.    4515.    1190. o
   9  -6   3   29663.   27175.    1750. o
   9  -6   6   30072.   26195.    2543. o
   9  -6   9    7884.    9086.    1774. o
   9  -5 -10    1770.    1515.     757. <
   9  -5  -7    5780.    5055.     955. o
   9  -5  -1    4748.    4095.    1116. o
   9  -5   2    4954.    3566.    1169. <
   9  -5   5    1055.     695.     475. <
   9  -5   8    1148.    1053.     497. <
   9  -5  11     756.    1141.     663. <
   9  -4 -11     765.     289.     249. <
   9  -4  -8    1256.    1252.     546. <
   9  -4  -5    1072.     894.     590. <
   9  -4  -2    5480.    4877.    1180. o
   9  -4   1    4522.    3449.    1110. <
   9  -4   4    2831.    3091.     783. o
   9  -4   7    6367.    7002.    1308. o
   9  -4  10    1864.    3664.    1688. <
   9  -3  -9    7817.    7677.    1358. o
   9  -3  -6   29416.   31782.    2765. o
   9  -3  -3   28762.   26882.    2838. o
   9  -3   0    4940.    3800.    1157. o
   9  -3   3    1597.    2257.     722. <
   9  -3   6     214.     470.     268. <
   9  -3   9     477.    1971.    1116. <
   9  -2 -10    1387.    1573.     655. <
   9  -2  -7     448.     743.     366. <
   9  -2  -4     106.     841.     596. <
   9  -2  -1    5723.    5140.    1339. o
   9  -2   2   38741.   33132.    2249. o
   9  -2   5   45427.   49636.    2780. o
   9  -1 -11    1527.    1398.     572. <
   9  -1  -8    4715.    4756.    1257. o
   9  -1  -5     650.    1197.     442. <
   9  -1  -2   27375.   25084.    2111. o
   9  -1   1   34278.   31075.    2122. o
   9  -1   4    5642.    5209.     809. o
   9  -1   7     549.     372.     128. <
   9   0  -9     901.    1077.     579. <
   9   0  -6      47.     274.     236. <
   9   0  -3     218.     393.     207. <
   9   0   0    1211.    1376.     426. <
   9   0   3    4271.    3353.     859. o
   9   0   6    1361.    3772.    1228. <
  10  -9  -8      53.     398.     217. <
  10  -9  -2    4101.    3149.     605. o
  10  -9   1    1522.    1114.     561. <
  10  -9   4     575.     681.     237. <
  10  -9   7    2587.    1936.     602. <
  10  -9  10    1890.    1236.     623. <
  10  -8  -9   45512.   31414.    1773. o
  10  -8   0  171109.  202947.    7124. o
  10  -8   3  409509.  358136.   12130. o
  10  -8   6   36054.   37428.    2309. o
  10  -8   9   72571.   88957.    4381. o
  10  -7 -10      70.      30.      26. <
  10  -7   2    6429.    6373.     854. o
  10  -7   5     414.     459.     221. <
  10  -7   8     565.     316.     207. <
  10  -6  -8   68449.   73994.    4462. o
  10  -6   1  165258.  128865.    7105. o
  10  -6   4  396185.  386747.   12010. o
  10  -6   7   36226.   34583.    3262. o
  10  -6  10   45764.   63278.    9345. o
  10  -5  -9      95.     131.     122. <
  10  -5  -6     304.     658.     492. <
  10  -5   0    6496.    6228.    1094. o
  10  -5   3    1678.    1445.     452. <
  10  -5   6     339.     511.     350. <
  10  -5   9      86.     375.     345. <
  10  -4 -10   45452.   44674.    2995. o
  10  -4  -7   36462.   35306.    2960. o
  10  -4  -1  162636.  144301.    4978. o
  10  -4   2  179330.  149946.    7013. o
  10  -4   5  243599.  218745.    6658. o
  10  -4   8   68297.   83917.    4674. o
  10  -3  -8     543.     854.     531. <
  10  -3  -5     437.     437.     383. <
  10  -3  -2    5946.    5295.     978. o
  10  -3   1   11159.    9624.    1326. o
  10  -3   4    4381.    5076.    1558. o
  10  -2  -9   72432.   83458.    5087. o
  10  -2  -6   35686.   40810.    3498. o
  10  -2  -3  413422.  448079.   11376. o
  10  -2   0  168421.  178159.    5596. o
  10  -2   3  159441.  143929.    5745. o
  10  -2   6  143677.  170114.    5546. o
  10  -1 -10    1871.    1194.     839. <
  10  -1  -7    2632.    2143.     719. <
  10  -1  -4     518.     560.     333. <
  10  -1  -1    1631.    2232.     616. o
  10  -1   2    4190.    2990.     670. o
  10  -1   5    1008.    1885.     547. o
  10   0  -8  121850.  149961.    8295. o
  10   0  -5   10417.    9283.    1327. o
  10   0  -2  373450.  390425.   11765. o
  10   0   1  153989.  173702.    6395. o
  10   0   4  126354.  135092.    6994. o
  10   0   7   72398.   59822.    3737. o
  11 -10  -3    5930.    6157.    1482. o
  11 -10   0    3730.    4490.    1240. o
  11 -10   3     347.     405.     199. <
  11 -10   6    2275.    1084.     433. <
  11 -10   9    3588.    2169.     683. <
  11  -9 -10    1087.     624.     191. o
  11  -9  -7    7788.   12012.    2254. o
  11  -9  -1    7542.    5274.    1241. o
  11  -9   2     709.     351.     147. <
  11  -9   5     219.     165.     162. <
  11  -9   8     184.     348.     249. <
  11  -8  -8     215.     197.      87. <
  11  -8   1    4682.    3770.     620. o
  11  -8   4     527.     528.     233. <
  11  -8   7    5247.    4034.     856. o
  11  -8  10    3370.    2724.    1045. <
  11  -7  -9    1932.    1774.     600. <
  11  -7  -6    5436.    9006.    2888. <
  11  -7   0    1902.    1658.     772. <
  11  -7   3     995.     365.     224. <
  11  -7   6     657.     584.     307. <
  11  -7   9     254.     298.     238. <
  11  -6 -10     233.     281.     191. <
  11  -6  -7     332.     948.     610. <
  11  -6  -1    1422.    2715.    1030. <
  11  -6   2    5800.    3822.    1296. <
  11  -6   5   16124.   13102.    1343. o
  11  -6   8    9149.    9492.    1828. o
  11  -5  -8    9486.    7263.    1859. o
  11  -5  -5   17089.   33231.    5675. o
  11  -5  -2    6225.    4589.    1323. o
  11  -5   1    1414.    1020.     508. <
  11  -5   4    2680.    2903.     644. o
  11  -5   7     345.     346.     242. <
  11  -5  10     261.     755.     784. <
  11  -4  -9     249.     573.     318. <
  11  -4  -6     660.    1584.     889. <
  11  -4  -3    1003.     560.     395. <
  11  -4   0    2027.    1763.     921. <
  11  -4   3    4071.    3462.     763. o
  11  -4   6    4866.    3927.    1004. o
  11  -4   9    1921.    3600.    1664. <
  11  -3 -10    3485.    2290.     821. <
  11  -3  -7    5342.    4741.    1237. o
  11  -3  -4     558.    1057.     565. <
  11  -3  -1    5127.    4648.    1463. <
  11  -3   2    7782.    5679.    1329. o
  11  -3   5    3198.    2933.     780. o
  11  -3   8     211.     772.     550. <
  11  -2  -8     165.     422.     302. <
  11  -2  -5     197.     228.     229. <
  11  -2  -2     665.     525.     292. <
  11  -2   1    6743.    5408.    1223. o
  11  -2   4   13748.   12968.    1458. o
  11  -2   7    7413.   10738.    2452. o
  11  -1  -9    3660.    2753.    1551. <
  11  -1  -6    2335.    1379.     503. <
  11  -1  -3     371.     444.     383. <
  11  -1   0    3988.    4214.     850. o
  11  -1   3    6137.    5866.     944. o
  11  -1   6    1518.    3448.    1272. <
  11   0  -7       4.     237.     225. <
  11   0  -4       2.     221.     220. <
  11   0  -1    2216.    2751.     689. o
  11   0   2    7847.    6354.     983. o
  11   0   5    1626.    1101.     739. <
  12 -11  -4    3180.     953.     604. <
  12 -11  -1   12420.   13641.    2299. o
  12 -11   2   14372.   16736.    1877. o
  12 -11   5    1955.    1277.     349. o
  12 -11   8     983.     491.     330. <
  12 -10  -8   41378.   33387.    3217. o
  12 -10   4   31298.   32060.    2419. o
  12 -10   7  120731.  135481.    7247. o
  12  -9   0   37703.   54310.    4080. o
  12  -9   3   22978.   22732.    1917. o
  12  -9   6    1613.    1839.     524. o
  12  -9   9     515.     364.     324. <
  12  -8 -10   20788.   13401.    1314. o
  12  -8   2  230523.  188912.    9629. o
  12  -8   5   53604.   54989.    2923. o
  12  -8   8   71831.   81502.    5890. o
  12  -7   1   49093.   42890.    3015. o
  12  -7   4   13119.   12610.    1289. o
  12  -7   7     489.     376.     183. <
  12  -7  10     338.     369.     415. <
  12  -6  -9   45065.   46768.    3828. o
  12  -6   0  112926.   92253.    6123. o
  12  -6   3  221128.  187688.    9096. o
  12  -6   6   50223.   46254.    3646. o
  12  -6   9   45299.   58931.    4909. o
  12  -5 -10     311.     342.     200. <
  12  -5  -7     442.     475.     294. <
  12  -5  -1   46093.   50424.    3250. o
  12  -5   2   39449.   30848.    2706. o
  12  -5   5    5459.    3914.     677. o
  12  -5   8      29.      95.     105. <
  12  -4  -8   71720.   86090.    5004. o
  12  -4  -2  231393.  230983.    7126. o
  12  -4   1  153381.  136164.    8497. o
  12  -4   4  126390.  106845.    8186. o
  12  -4   7   71027.   83892.    4989. o
  12  -4  10   20908.   25684.    5190. o
  12  -3  -9     525.     815.     342. <
  12  -3  -6    1551.    2667.    1359. <
  12  -3  -3   23370.   26702.    2515. o
  12  -3   0   39250.   38817.    3051. o
  12  -3   3   13453.   12211.    1834. o
  12  -3   6     349.    1297.     815. <
  12  -3   9     101.     256.     322. <
  12  -2  -7  120548.  152821.   11387. o
  12  -2  -4   31580.   43924.    5403. o
  12  -2  -1  213278.  261073.    9559. o
  12  -2   2  113659.  118599.    5062. o
  12  -2   5   89486.   87161.    4095. o
  12  -1  -8     950.     449.     355. <
  12  -1  -5    1766.    2121.     935. <
  12  -1  -2   13666.   14200.    1802. o
  12  -1   1   11227.   16072.    2130. o
  12  -1   4    2843.    2133.     554. o
  12   0  -9    9259.   10864.    1607. o
  12   0  -6  129889.  142557.    5630. o
  12   0  -3   49436.   68214.    6763. o
  12   0   0  118851.  149284.    6676. o
  12   0   3  125394.  156591.    8742. o
  13 -12  -8     303.     780.     491. <
  13 -12  -2    2394.    3090.     684. o
  13 -12   1    5626.    5510.    1102. o
  13 -12   4    1603.    1531.     461. o
  13 -12   7     670.     462.     359. <
  13 -11  -9     628.     146.     106. <
  13 -11   0    2766.    2947.     653. o
  13 -11   3     211.     525.     269. <
  13 -11   6     109.     148.     119. <
  13 -11   9      91.     153.     163. <
  13 -10  -7     469.    2242.    1434. <
  13 -10  -1     783.     262.     329. <
  13 -10   2      86.     224.     145. <
  13 -10   5    1771.    1072.     299. o
  13 -10   8    4517.    2603.     739. o
  13  -9  -8    1386.    1782.     834. <
  13  -9   1      73.     335.     221. <
  13  -9   4     457.     477.     218. <
  13  -9   7     454.     616.     381. <
  13  -8  -9     182.     173.     205. <
  13  -8   0    1578.     729.     454. <
  13  -8   3      71.     138.     110. <
  13  -8   6    3693.    3173.     767. o
  13  -8   9    3811.    4269.    1424. <
  13  -7  -1    1664.     639.     475. <
  13  -7   2     210.     728.     452. <
  13  -7   5    1072.    1314.     483. <
  13  -7   8     220.     480.     334. <
  13  -6  -8     201.     222.     228. <
  13  -6  -2     190.     581.     439. <
  13  -6   1    1820.     883.     671. <
  13  -6   4    5591.    4460.    1011. o
  13  -6   7    6060.    4753.    1245. o
  13  -5  -9    3783.    2325.     946. <
  13  -5  -3      70.     360.     307. <
  13  -5   0    1443.     986.     618. <
  13  -5   3    3145.    3074.    1019. <
  13  -5   6    1528.    1816.     579. <
  13  -5   9     200.     354.     345. <
  13  -4  -7     424.     285.     318. <
  13  -4  -4     433.    1002.     629. <
  13  -4   2    1055.    1294.     464. <
  13  -4   5    1786.    2735.     868. <
  13  -4   8    1418.    1556.     632. <
  13  -3  -8    4550.    3681.    1135. o
  13  -3  -5    1739.    1606.     762. <
  13  -3  -2      82.     201.     212. <
  13  -3   1     764.    1512.     513. <
  13  -3   4    2013.    2024.     810. <
  13  -3   7     515.    1554.     491. <
  13  -2  -9      99.     327.     341. <
  13  -2  -3     208.     207.     260. <
  13  -2   0    2871.    2068.     587. o
  13  -2   3    2980.    3417.    1021. o
  13  -2   6    2146.    2749.     862. <
  13  -1  -7     655.     511.     283. <
  13  -1  -4    1642.     781.     431. <
  13  -1  -1    5369.    3521.     940. o
  13  -1   2    2145.    1721.     520. o
  13  -1   5    1699.    1258.     451. <
  13  -1   8     336.     807.     331. <
  13   0  -8       1.     197.     243. <
  13   0  -5      49.    1365.     697. <
  13   0  -2     755.     862.     486. <
  13   0   1    1875.    1532.     489. <
  13   0   4     504.     311.     168. <
  14 -13  -3     373.     931.     636. <
  14 -13   0    1791.    1704.     515. o
  14 -13   3    2704.    2734.     672. o
  14 -13   6     198.     511.     300. <
  14 -12  -1   80331.  110567.    7372. o
  14 -12   2   42846.   56704.    6366. o
  14 -12   5  107853.  114806.    3839. o
  14 -12   8    6731.    6388.    1331. o
  14 -11   1    4173.    1862.     712. <
  14 -11   4    4200.    2449.     553. o
  14 -11   7     177.     584.     330. <
  14 -10  -9   19082.   12109.    2055. o
  14 -10   3   28574.   21243.    1895. o
  14 -10   6  106831.  108434.    6471. o
  14 -10   9    9037.    9833.    2235. o
  14  -9   2    3657.    2851.     654. o
  14  -9   5    2586.    1799.     626. <
  14  -8  -8   39209.   59303.    6769. o
  14  -8   1  118213.   92580.    7086. o
  14  -8   4   46600.   39468.    2482. o
  14  -8   7   63802.   56494.    4553. o
  14  -7   0    1604.    1723.     903. <
  14  -7   3    3435.    1601.     779. <
  14  -7   6    1665.     784.     378. <
  14  -6  -1  119996.  108696.    5228. o
  14  -6   2  119200.  107944.    5452. o
  14  -6   5   39444.   34180.    5157. o
  14  -6   8   39456.   41666.    4231. o
  14  -5  -2    4053.    3671.    1036. o
  14  -5   1     872.     519.     356. <
  14  -5   4    1133.    1975.     749. <
  14  -5   7     366.     714.     376. <
  14  -4  -9    9075.    9883.    2594. o
  14  -4  -3   27984.   27385.    2903. o
  14  -4   0  118838.  138717.    8522. o
  14  -4   3   85464.   76373.    4905. o
  14  -4   6   49542.   52521.    3912. o
  14  -4   9   19172.   24184.    5290. o
  14  -3  -4    3983.    5847.    2026. <
  14  -3  -1    3785.    2635.     760. o
  14  -3   2    1353.    1277.     501. <
  14  -3   5     673.     652.     414. <
  14  -2  -8    6720.   10550.    1870. o
  14  -2  -5  108182.  154415.   10701. o
  14  -2  -2   42362.   53733.    4029. o
  14  -2   1   80974.   85925.    4994. o
  14  -2   4   60207.   70508.    4299. o
  14  -2   7   30254.   32680.    4810. o
  14  -1  -6     194.     241.     209. <
  14  -1  -3    2689.    4828.    1407. o
  14  -1   0    1992.    1604.     544. <
  14  -1   3     357.     583.     496. <
  14  -1   6     311.     389.     486. <
  14   0  -7    2279.    2888.     890. o
  14   0  -4   96085.  120133.    5890. o
  14   0  -1   35297.   45031.    3806. o
  14   0   2   57214.   75780.    7655. o
  15 -14  -4     686.    1626.     997. <
  15 -14  -1    1074.    1576.     634. <
  15 -14   2    1073.    1060.     447. <
  15 -14   5     373.    1047.     618. <
  15 -13  -2    1400.    2035.    1126. <
  15 -13   1    1269.    1406.     535. <
  15 -13   4     100.     673.     504. <
  15 -13   7      77.     154.     184. <
  15 -12   0     676.     370.     333. <
  15 -12   3     469.     313.     288. <
  15 -12   6     372.     101.      89. <
  15 -11   2     403.     786.     344. <
  15 -11   5     365.     286.     218. <
  15 -11   8     246.     862.     669. <
  15 -10   1     382.     327.     255. <
  15 -10   4     487.     168.     150. <
  15 -10   7    2452.    2088.     898. <
  15  -9   0     293.     963.     616. <
  15  -9   3     755.     747.     412. <
  15  -9   6     791.     651.     299. <
  15  -8  -1     615.     828.     577. <
  15  -8   2     387.    1028.     439. <
  15  -8   5    1205.    1528.     525. <
  15  -8   8    2243.    1891.     785. <
  15  -7  -8    2340.    3227.    1744. <
  15  -7  -2     413.     743.     487. <
  15  -7   1     552.     440.     329. <
  15  -7   4    1450.    1856.     720. <
  15  -7   7     985.     942.     507. <
  15  -6  -3     676.    1598.     941. <
  15  -6   0     302.     233.     189. <
  15  -6   3     837.     994.     532. <
  15  -6   6    1911.     564.     283. <
  15  -5  -4     527.    1223.     825. <
  15  -5  -1     427.     684.     469. <
  15  -5   2    1320.    1245.     523. <
  15  -5   5    1888.    1552.     520. <
  15  -5   8     417.     476.     306. <
  15  -4  -8     240.     553.     505. <
  15  -4  -5     398.    2176.    1278. <
  15  -4  -2     381.     881.     450. <
  15  -4   1    1313.    1330.     515. <
  15  -4   4    1267.    1025.     467. <
  15  -4   7     355.     456.     353. <
  15  -3  -6     392.    1599.    1051. <
  15  -3  -3     525.     347.     258. <
  15  -3   0     756.    1191.     528. <
  15  -3   3    1565.    1257.     449. <
  15  -3   6     680.     926.     397. <
  15  -2  -7      69.     222.     261. <
  15  -2  -4     108.     254.     265. <
  15  -2  -1    1370.    1281.     597. <
  15  -2   2    1413.    1873.     678. <
  15  -2   5     262.     311.     311. <
  15  -1  -5     382.    1171.     613. <
  15  -1  -2    1163.    1628.     633. <
  15  -1   1    1199.    1232.     545. <
  15  -1   4     651.     806.     388. <
  15   0  -3     438.     332.     366. <
  15   0   0    2122.    1962.     604. o
  15   0   3     624.     998.     482. <
  16 -15  -2     208.     398.     289. <
  16 -15   1    1425.    1782.     723. <
  16 -15   4    1974.    1643.     548. <
  16 -14   0   39199.   47470.    5802. o
  16 -14   3   51445.   61926.    3805. o
  16 -14   6    5658.    5553.     959. o
  16 -13  -1    1638.    1214.     828. <
  16 -13   5    2936.    1858.     522. o
  16 -12   1   57144.   76007.    5419. o
  16 -12   4   59656.   53477.    3335. o
  16 -12   7    7417.    8150.    2260. o
  16 -11   3    6192.    4978.     952. o
  16 -11   6    1531.     614.     272. <
  16 -10   2   47305.   38362.    4990. o
  16 -10   5   55276.   42447.    2959. o
  16  -9   1    8142.    6151.    1927. <
  16  -9   4    5496.    3272.     782. o
  16  -9   7     592.     224.     201. <
  16  -8   0   51703.   43821.    3523. o
  16  -8   3   59221.   50178.    5364. o
  16  -8   6   37190.   30053.    3508. o
  16  -7  -1    8421.    8748.    2000. o
  16  -7   2    5408.    4615.    1557. <
  16  -7   5    1545.    1365.     890. <
  16  -6  -2   47189.   55770.    4198. o
  16  -6   1   56693.   49488.    5301. o
  16  -6   4   42538.   37172.    3181. o
  16  -6   7   24992.   20912.    2849. o
  16  -5  -6    1508.    1470.    1025. <
  16  -5  -3    5829.    6498.    1448. o
  16  -5   0    5977.    4194.    1121. o
  16  -5   3    1642.    1254.     424. <
  16  -5   6     239.     364.     190. <
  16  -4  -4   60156.   79872.    8802. o
  16  -4  -1   56837.   68639.    6550. o
  16  -4   2   35460.   29251.    3039. o
  16  -4   5   42296.   41492.    3608. o
  16  -3  -5    2913.    4476.    1896. <
  16  -3  -2    5058.    4758.    1208. o
  16  -3   1    1755.    1702.     531. <
  16  -3   4      52.     411.     312. <
  16  -3   7     174.     267.     184. <
  16  -2  -6    5642.    5470.    1977. <
  16  -2  -3   51568.   70448.    7677. o
  16  -2   0   39106.   47816.    7114. o
  16  -2   3   32013.   32260.    3194. o
  16  -2   6   21284.   16490.    2170. o
  16  -1  -4    1936.    2189.     922. <
  16  -1  -1    1293.    1641.     759. <
  16  -1   2     190.     424.     227. <
  16  -1   5     231.     619.     430. <
  16   0  -5    6610.    6166.     961. o
  16   0  -2   31914.   37826.    3539. o
  16   0   1   38403.   43428.    6767. o
  16   0   4   16698.   11174.    3088. o
  17 -16  -3     127.     488.     276. <
  17 -16   0     154.     451.     445. <
  17 -16   3     721.    1240.     515. <
  17 -15  -1     555.     761.     572. <
  17 -15   2     692.     769.     503. <
  17 -15   5      37.     110.     138. <
  17 -14   1     199.     265.     318. <
  17 -13   0     532.    1400.     750. <
  17 -13   6     172.     130.     168. <
  17 -12   5     158.     168.     166. <
  17 -11   4     152.      91.     108. <
  17 -10   3      39.     229.     267. <
  17 -10   6     650.     661.     381. <
  17  -9   2      99.     663.     504. <
  17  -9   5     986.     571.     354. <
  17  -8   1      37.     189.     232. <
  17  -8   4     399.     742.     440. <
  17  -8   7     840.     625.     342. <
  17  -7   0      71.     784.     551. <
  17  -7   3     466.     476.     477. <
  17  -7   6     859.     612.     359. <
  17  -6  -1      88.     207.     179. <
  17  -6   2     168.     435.     430. <
  17  -6   5     131.     356.     347. <
  17  -5  -5     165.    2060.    1377. <
  17  -5   1     233.    1088.     927. <
  17  -5   4     478.     414.     373. <
  17  -4  -6     163.     401.     468. <
  17  -4  -3      50.     271.     293. <
  17  -4   0     547.     730.     466. <
  17  -4   3     268.     325.     375. <
  17  -4   6      99.     327.     419. <
  17  -3  -1     199.     618.     676. <
  17  -3   2     323.     315.     374. <
  17  -3   5     191.     358.     335. <
  17  -2  -5      36.     119.     142. <
  17  -2  -2     673.     895.     551. <
  17  -2   1     519.     988.     355. <
  17  -2   4     117.     258.     334. <
  17  -1  -3     721.     746.     309. <
  17  -1   0     159.     479.     477. <
  17  -1   3     133.     496.     605. <
  17   0  -1     718.    1648.     754. <
  17   0   2     296.     344.     411. <
  18 -16   1   20150.   35846.    3406. o
  18 -15   0     241.     218.     144. <
  18 -15   3    1903.     222.     288. <
  18 -14   2   28225.   20855.    3144. o
  18 -14   5    6185.    4129.    1007. o
  18 -13   1     905.     271.     277. <
  18 -13   4    1913.    1372.     517. <
  18 -12   3   32573.   24751.    2090. o
  18 -11   2    1283.    1484.     911. <
  18 -11   5    1696.    1030.     474. <
  18 -10   1   30235.   24190.    2776. o
  18 -10   4   30297.   22475.    3942. o
  18  -9   3     892.    1028.     573. <
  18  -9   6     336.     171.     168. <
  18  -8  -1   29784.   29195.    3163. o
  18  -8   2   29782.   24047.    2949. o
  18  -8   5   23363.   16176.    2333. o
  18  -7  -5    1684.    2077.    1506. <
  18  -7  -2    1240.    1784.    1186. <
  18  -7   4     534.     938.     618. <
  18  -6  -3   32831.   41951.    6535. o
  18  -6   0   28652.   24860.    3191. o
  18  -6   3   25355.   19347.    2462. o
  18  -5  -4    1959.    3628.    1766. <
  18  -5  -1     915.     746.     496. <
  18  -5   2     298.     377.     357. <
  18  -5   5     108.     144.     184. <
  18  -4  -2   28482.   35250.    6225. o
  18  -4   1   24897.   24031.    3148. o
  18  -4   4   19654.   18298.    2596. o
  18  -3  -3    1873.    2587.     942. <
  18  -3   0     220.     785.     501. <
  18  -2  -1   20245.   21420.    2927. o
  18  -2   2   17832.   28293.    3667. o
  18  -1  -2     701.    1323.     608. <
  19 -16  -1     171.     273.     235. <
  19 -15   1     299.     322.     262. <
  19 -14   3      78.     129.     167. <
  19 -12   4      38.     162.     192. <
  19 -11   3     220.     477.     326. <
  19  -9   1     196.     375.     379. <
  19  -9   4     343.     308.     378. <
  19  -8   0     126.     521.     379. <
  19  -7  -1      91.     162.     172. <
  19  -7   2     107.     630.     627. <
  19  -6  -2      80.     744.     593. <
  19  -6   1     210.     671.     514. <
  19  -6   4      83.     221.     234. <
  19  -5  -3      80.     193.     254. <
  19  -5   3     279.     555.     313. <
  19  -4  -1     290.     430.     572. <
  19  -4   2     374.     810.     727. <
  19  -3   1     153.     310.     308. <
  20 -12   2   13734.    8986.    2638. o
  20 -11   1     564.     695.     465. <
  20 -10   0   21364.   19898.    4093. o
  20 -10   3   13433.    8794.    2866. <
  20  -9  -1     540.     758.     368. <
  20  -8  -2   13879.   13524.    3797. o
  20  -8   1   22377.   19696.    3921. o
  20  -7   0     435.     382.     420. <
  20  -6  -1   13045.   10818.    3787. <
