# Supplementary material for: Pressure-induced transformation of CH3NH3PbI3: the role of the noble-gas pressure transmitting media
Source: Acta Crystallogr B Struct Sci Cryst Eng Mater. 2019 May 18;75(Pt 3):361–70. doi: 10.1107/S2052520619004554 (PMC6549221; doi:10.1107/S2052520619004554)
Supplement: Supplementary file 3 [file b-75-00361-IIsup3.hkl]

#
# h,k,l, Fc-squared, Fo-squared, sigma(Fo-squared) and status flag
#
data_I
_shelx_title                             '   '
_shelx_refln_list_code                   4
_shelx_F_calc_maximum                    965.15
_exptl_crystal_F_000                     3120
_reflns_d_resolution_high                0.8430

loop_
 _symmetry_equiv_pos_as_xyz
 'x, y, z'
 '-y, x-y, z'
 '-x+y, -x, z'
 '-x, -y, -z'
 'y, -x+y, -z'
 'x-y, x, -z'
 'x+2/3, y+1/3, z+1/3'
 '-y+2/3, x-y+1/3, z+1/3'
 '-x+y+2/3, -x+1/3, z+1/3'
 '-x+2/3, -y+1/3, -z+1/3'
 'y+2/3, -x+y+1/3, -z+1/3'
 'x-y+2/3, x+1/3, -z+1/3'
 'x+1/3, y+2/3, z+2/3'
 '-y+1/3, x-y+2/3, z+2/3'
 '-x+y+1/3, -x+2/3, z+2/3'
 '-x+1/3, -y+2/3, -z+2/3'
 'y+1/3, -x+y+2/3, -z+2/3'
 'x-y+1/3, x+2/3, -z+2/3'

_cell_length_a                           17.0325(9)
_cell_length_b                           17.0325(9)
_cell_length_c                           10.4338(5)
_cell_angle_alpha                        90
_cell_angle_beta                         90
_cell_angle_gamma                        120

_shelx_F_squared_multiplier              1.000

loop_
 _refln_index_h
 _refln_index_k
 _refln_index_l
 _refln_F_squared_calc
 _refln_F_squared_meas
 _refln_F_squared_sigma
 _refln_observed_status
   3  -2  -4  22029.00  27998.90   2039.42 o
   3  -1  -2 131586.00 130241.00   1932.53 o
   3   0  -3     51.81    172.95    130.09 <
   4  -3  -5   4405.50   4401.85    658.36 o
   4  -3  -2 117235.00 125775.00   1611.41 o
   4  -1  -4  18450.50  15545.00   1520.17 o
   4  -1  -1 126542.00 127118.00   1864.81 o
   4   0   1   6111.51   3949.54   1319.86 <
   5  -4  -6   2954.30   2252.32    445.90 o
   5  -4  -3  21790.90  22788.60   1217.62 o
   5  -4   0 119965.00 118840.00   2361.78 o
   5  -4   3  28578.00  38673.10   2748.53 o
   5  -3  -4 182651.00 172708.00   2808.48 o
   5  -3  -1 115082.00 136589.00   2398.83 o
   5  -3   2    162.03    468.08    360.18 <
   5  -2  -5   4608.54   5370.83    894.83 o
   5  -2  -2    166.37    396.96     89.97 o
   5  -1  -3  30138.90  35966.10    935.65 o
   5  -1   0 116729.00 139107.00   4069.88 o
   5   0  -4    762.80    612.16    173.86 o
   5   0  -1    234.35    448.02    152.58 <
   5   0   2   7814.33   6811.73    638.65 o
   5   0   5  14608.70  14320.40    861.47 o
   5   0   8   2250.71   2275.40    488.15 o
   6  -5 -10    361.67   1128.88    466.87 <
   6  -5  -7   1031.03    768.09    241.64 o
   6  -5  -4   4903.28   4879.67    400.00 o
   6  -5  -1   8622.02   6230.94    627.72 o
   6  -5   2  32067.90  37938.20   1752.74 o
   6  -5   8   4709.80   5717.69    659.58 o
   6  -4  -8 123646.00 127745.00   4336.29 o
   6  -4  -5 140022.00 132035.00   2929.62 o
   6  -3  -6   3428.88   3913.08    729.79 o
   6  -3  -3  17983.40  16547.00    635.12 o
   6  -3   0  45301.70  43963.70   1765.55 o
   6  -2  -7 185436.00 172558.00   5949.96 o
   6  -2  -4 115899.00 115827.00   2394.42 o
   6  -2  -1 952634.00 930301.00  11461.50 o
   6  -1  -5  32029.90  36413.00   1594.28 o
   6  -1  -2  30484.60  36216.30   1088.55 o
   6  -1   1   8543.83   7116.30    666.91 o
   6   0  -6 421073.00 438792.00   5231.32 o
   6   0  -3  77923.70  73911.60   1935.12 o
   6   0   6 145437.00 155107.00   3092.21 o
   6   0   9  41120.90  36379.00   1681.71 o
   7  -6 -11    767.52    977.51    358.05 <
   7  -6  -8   1437.18   1731.31    378.12 o
   7  -6  -5   2098.18   2346.54    480.25 o
   7  -6  -2  23829.90  23101.90   1297.49 o
   7  -6   1  19144.90  16373.30   1066.87 o
   7  -6   4  31944.10  35139.80   1623.01 o
   7  -6   7  14637.10   8877.08    705.79 o
   7  -6  10    600.06    504.26     47.42 o
   7  -5  -9   5125.61   4988.58    789.08 o
   7  -5  -6  64660.70  71487.30   2516.14 o
   7  -5  -3 131435.00 131780.00   2275.63 o
   7  -5   0  23106.90  23038.40   1231.01 o
   7  -5   3    436.03   1115.81    438.30 <
   7  -4 -10    888.55     44.68    123.40 <
   7  -4  -7    229.22    206.69    190.88 <
   7  -4  -4   4681.11   4701.21    370.82 o
   7  -4  -1  22198.60  20799.40   1506.86 o
   7  -4   2  19223.70  17187.00   1965.00 o
   7  -3  -8   4877.84   5912.66   1095.17 o
   7  -3  -5  12034.10  12019.90    799.18 o
   7  -3  -2  17845.30  16615.30    706.08 o
   7  -3   1  22870.70  31783.80   3027.85 o
   7  -2  -6   1175.42    847.11    275.38 o
   7  -2  -3    449.49    550.76    135.26 o
   7  -2   0  22529.90  29243.00   1429.36 o
   7  -1  -7  15426.40  16087.20   1237.83 o
   7  -1  -4  32765.30  32491.10   1081.13 o
   7  -1  -1  17784.10  17487.00   1062.62 o
   7  -1   5   2062.14   2478.14    353.80 o
   7  -1   8   1533.52   1629.50    254.41 o
   7  -1  11    828.13    580.55    211.25 <
   7   0 -11    924.88   -569.91    319.15 <
   7   0  -8   1932.90   1049.25    296.66 o
   7   0  -5     41.25     58.05     69.30 <
   7   0  -2    753.21    696.96    202.74 o
   7   0   1  22112.50  21913.30   1313.89 o
   7   0   4  19751.50  21591.80   1270.05 o
   7   0   7   2008.34   2228.89    350.76 o
   7   0  10     11.36    138.30     90.27 <
   8  -7  -9     97.04    259.57    144.99 <
   8  -7  -6   1188.22    965.97    229.79 o
   8  -7  -3  44061.50  46094.50   1993.06 o
   8  -7   0 132678.00 123960.00   3173.02 o
   8  -7   3  33091.40  30728.30   1798.05 o
   8  -7   6    664.11    385.72    149.54 <
   8  -7   9   1583.99    296.66    155.62 <
   8  -6 -10  29863.70  32841.40   1808.09 o
   8  -6  -7 114149.00 105669.00   3273.93 o
   8  -6  -4 198134.00 197822.00   3885.39 o
   8  -6  -1 600201.00 559470.00   6415.35 o
   8  -6   2 115478.00 108899.00   3273.00 o
   8  -6   5 392515.00 399643.00   4420.30 o
   8  -5 -11     37.17    728.57    375.38 <
   8  -5  -8    683.53    860.79    285.71 o
   8  -5  -5   4528.89   3913.08    434.35 o
   8  -5  -2 125508.00 114580.00   2737.05 o
   8  -4  -9  65635.70  71165.90   3374.67 o
   8  -4  -6 163353.00 162209.00   4141.09 o
   8  -4  -3 144733.00 130704.00   2029.86 o
   8  -4   0 953342.00 931514.00  13695.50 o
   8  -3  -7    213.76    258.97    168.69 <
   8  -3  -4  34435.00  33920.60   1078.98 o
   8  -3  -1 190516.00 223254.00   3751.30 o
   8  -2  -8  47391.80  54107.30   2255.47 o
   8  -2  -5 388561.00 394090.00   3987.52 o
   8  -2  -2 117937.00 110271.00   5258.77 o
   8  -1  -9   1511.78    342.86    186.93 <
   8  -1  -6    615.54    367.17    152.28 <
   8  -1  -3  32183.90  32073.00   1215.05 o
   8  -1   0 126371.00 122379.00   4347.36 o
   8  -1   6   1104.64    636.47    223.10 <
   8   0 -10  25964.10  23398.50   1469.42 o
   8   0  -7  62008.00  59617.60   2562.34 o
   8   0  -4 386332.00 409719.00   5477.46 o
   8   0  -1 146611.00 121720.00   3255.35 o
   8   0   2 384394.00 443722.00  11067.80 o
   8   0   5 209366.00 198541.00   4156.19 o
   8   0  11  23248.20  27220.60   1443.86 o
   9  -8 -10    149.73      3.65     46.50 <
   9  -8  -7   1324.63    848.02    386.93 <
   9  -8  -4   9754.58  11830.10   1110.72 o
   9  -8  -1  45734.80  39636.80   1854.12 o
   9  -8   2  35700.90  32671.50   1805.02 o
   9  -8   5    685.11    873.86    300.00 <
   9  -8   8   3935.89   3028.63    224.93 o
   9  -7  -8   9510.20   9320.32    912.18 o
   9  -7  -5  47753.50  52899.80   1646.99 o
   9  -7  -2  42826.70  46791.40   2987.95 o
   9  -7   1   5137.22   5144.68    696.35 o
   9  -7   4      3.78     -0.61    109.12 <
   9  -6  -9    681.78    576.60    252.59 <
   9  -6  -6    412.30    349.54    133.13 <
   9  -6  -3   2814.55   2767.21    396.36 o
   9  -6   0   5081.44   3788.48    558.67 o
   9  -6   3  34702.20  40084.90   2735.00 o
   9  -5 -10   1199.84   1618.85    491.79 o
   9  -5  -7   6858.20   8118.88    824.32 o
   9  -5  -4   5330.83   5732.28    435.57 o
   9  -5  -1   5304.27   4931.60    636.82 o
   9  -5   2   5045.47   7055.01   1161.70 o
   9  -4  -8   1091.27    285.11    212.77 <
   9  -4  -5   1216.99   1040.43    200.61 o
   9  -4  -2   5443.76   5354.76    815.55 o
   9  -4   1   5011.61   6509.48   1425.85 o
   9  -3  -9   4853.47   4897.35    687.85 o
   9  -3  -6  29822.30  31626.70   1492.27 o
   9  -3  -3  34190.00  34902.60   1152.77 o
   9  -3   0   5379.69   6191.86    681.50 o
   9  -2 -10   1323.92    405.47    217.63 <
   9  -2  -7   1560.24    476.60    248.03 <
   9  -2  -4      4.02     21.88     66.26 <
   9  -2  -1   5543.16   5210.07    607.64 o
   9  -2   2  45729.10  42968.10    863.34 o
   9  -2   5  49686.00  56312.90   1833.78 o
   9  -1  -8   3844.12   4417.97    707.00 o
   9  -1  -5    689.76    520.06    181.16 <
   9  -1  -2  35055.50  36226.60   1590.22 o
   9  -1   1  42778.90  49300.10   2189.74 o
   9  -1   7   1429.19   1172.35    436.78 <
   9   0  -9   1072.50    165.35    101.82 <
   9   0  -6    202.79    200.00    171.12 <
   9   0  -3     32.39     81.46    107.90 <
   9   0   0   2826.77   2210.98    444.38 o
   9   0   3   7967.17   6977.49    831.95 o
   9   0   6   2378.41   1937.40    401.22 o
  10  -9  -8    151.17    603.65    401.22 <
  10  -9  -5   2324.32   2379.98    576.91 o
  10  -9  -2   8615.88   7157.47    838.03 o
  10  -9   1   5713.18   5662.07    781.47 o
  10  -9   4    874.30    749.55    257.75 <
  10  -9   7   1590.88    755.63    283.29 <
  10  -8  -9  33965.70  38933.60   1946.44 o
  10  -8  -6 128784.00 118834.00   3962.02 o
  10  -8  -3 139496.00 136493.00   3695.08 o
  10  -8   0 203416.00 189919.00   4381.64 o
  10  -8   6  33872.80  31402.00   1530.32 o
  10  -7 -10    241.03     69.30     90.27 <
  10  -7  -7    668.24    493.31    269.30 <
  10  -7  -4   9602.34   9030.53    941.66 o
  10  -7  -1  22224.10  22315.30   1466.75 o
  10  -7   2  13919.70  14469.90   1441.52 o
  10  -7   5    573.54    475.69    241.64 <
  10  -6  -8  61832.40  68073.80   3178.55 o
  10  -6  -5 189802.00 185598.00   3557.94 o
  10  -6  -2 199660.00 198232.00   4362.14 o
  10  -6   1 140981.00 142438.00   4384.21 o
  10  -5  -9      9.07    217.02    108.21 <
  10  -5  -6    389.86    120.06     89.67 <
  10  -5  -3   5988.51   5716.42    494.86 o
  10  -5   0  15108.50  13921.60   1365.17 o
  10  -4 -10  25877.60  31529.00   2408.07 o
  10  -4  -7  28474.80  24978.30   1448.51 o
  10  -4  -4 438296.00 449730.00   4383.99 o
  10  -4  -1 139023.00 130087.00   2609.06 o
  10  -3  -8     66.71    -10.33     78.12 <
  10  -3  -5    531.78    346.50    134.95 <
  10  -3  -2  13240.20  12235.60    803.06 o
  10  -2  -9  43361.40  45823.10   2134.93 o
  10  -2  -6  33650.20  30279.20   1289.83 o
  10  -2  -3 400368.00 392816.00   4983.16 o
  10  -2   0 200462.00 193779.00   4371.25 o
  10  -2   6 130044.00 133500.00   3024.00 o
  10  -1 -10    624.68   -164.44    144.38 <
  10  -1  -7   1548.03   1208.51    264.14 o
  10  -1  -4    843.26    816.72    234.65 o
  10  -1  -1   5988.85   5792.39    759.61 o
  10  -1   2   8592.34   6613.96    807.94 o
  10  -1   5   2177.94   2876.60    546.51 o
  10   0  -8  93124.20 121113.00   6128.05 o
  10   0  -5   5981.52   4035.66    612.48 o
  10   0  -2 448005.00 462092.00   7277.00 o
  10   0   1 138239.00 134865.00   3922.84 o
  10   0   7  41094.90  31490.70   1888.73 o
  11 -10  -6   3584.44   2752.03    626.76 o
  11 -10  -3  11411.90  15700.50   1447.79 o
  11 -10   0   9351.77   8152.10    931.62 o
  11 -10   3    546.36    527.05    257.75 <
  11 -10   6   1390.88   2058.36    500.00 o
  11  -9 -10    435.70    933.43    318.24 <
  11  -9  -7   5601.76   4377.02    866.28 o
  11  -9  -4  14507.50  15946.90   1083.42 o
  11  -9  -1  10051.70   8014.62    910.41 o
  11  -9   2   1047.22   1020.67    355.32 <
  11  -9   5     23.30    198.78    193.01 <
  11  -8  -8    402.13    548.63    241.95 <
  11  -8  -5   6926.24   5687.49    624.65 o
  11  -8  -2   9600.70   8503.20    935.88 o
  11  -8   1   4559.52   3460.19    603.34 o
  11  -8   4    634.40    341.95    298.78 <
  11  -7  -9   1558.72   2033.14    530.70 o
  11  -7  -6   5280.35   4716.28    544.70 o
  11  -7  -3   9061.08   8593.34    715.86 o
  11  -7   0   2886.78   1951.71    448.94 o
  11  -7   3   1498.59   1516.11    604.26 <
  11  -7   6    765.20    782.98    221.28 o
  11  -6 -10    247.42    413.37    269.61 <
  11  -6  -7    636.80    371.13    200.91 <
  11  -6  -4   6844.60   8054.66    594.85 o
  11  -6  -1   2583.87   2167.20    465.05 o
  11  -6   2   4579.56   3507.92    836.78 o
  11  -5  -8   6616.18   7661.02    867.50 o
  11  -5  -5  16847.90  15237.10    808.61 o
  11  -5  -2   4883.05   4636.99   1004.60 o
  11  -5   1   2622.68   2437.73    677.22 o
  11  -4  -9    145.38    140.43    142.86 <
  11  -4  -6    824.26    761.71    195.44 o
  11  -4  -3   1599.82   1176.61    231.61 o
  11  -4   0   2844.89   4745.04    860.50 o
  11  -4   6   4979.49   6780.88    586.63 o
  11  -3 -10   2054.63   1601.23    422.19 o
  11  -3  -7   5980.90   6277.69   1011.58 o
  11  -3  -4    683.66    499.70    177.81 <
  11  -3  -1   4865.26   5442.19    678.15 o
  11  -2  -8    349.29    114.29     64.74 <
  11  -2  -5     23.31     46.20    186.93 <
  11  -2  -2   1123.60   1358.07    324.32 o
  11  -2   1   9592.65  10801.40   1096.07 o
  11  -2   7   5429.77   3314.32    500.31 o
  11  -1  -9   1863.86   2176.91    601.22 o
  11  -1  -6   1453.17   1295.76    307.60 o
  11  -1  -3    589.41    489.06    216.11 <
  11  -1   0   9837.03  10070.10   1065.74 o
  11  -1   3  11459.70  18715.30   2537.83 o
  11  -1   6   3455.36   2971.14    569.00 o
  11   0  -7      4.87    249.85    256.54 <
  11   0  -4    131.23    218.54    175.99 <
  11   0  -1   6234.37   6592.89    881.79 o
  11   0   2  11427.70  14144.20   1379.10 o
  11   0   5   2034.26    316.11    180.55 <
  11   0   8     37.51     74.77     97.26 <
  12 -11  -7    812.95    441.03    233.43 <
  12 -11  -4   3354.49   2373.60    531.01 o
  12 -11  -1  15154.30  13490.50   1257.61 o
  12 -11   2  17203.90  15727.80   1477.99 o
  12 -11   5   1704.83   1334.06    411.86 o
  12 -11   8    681.40   1151.98    445.90 <
  12 -10  -8  31383.50  29522.40   2368.95 o
  12 -10  -5  78221.30  77102.10   3690.68 o
  12 -10  -2 142087.00 157641.00   4417.71 o
  12 -10   1 201225.00 183578.00   4831.44 o
  12 -10   4  33189.60  38052.60   2703.06 o
  12 -10   7  95520.00 108116.00   3188.00 o
  12  -9  -9    148.37    358.66    224.32 <
  12  -9  -6   1230.71   1087.54    274.47 o
  12  -9  -3  14426.90  13284.20   1205.17 o
  12  -9   0  50023.40  48182.90   2431.87 o
  12  -9   3  29685.80  32781.40   2378.07 o
  12  -9   6   1893.97   1213.99    369.30 o
  12  -8  -7  70677.40  64969.00   3753.86 o
  12  -8  -4  82131.00  77532.30   2694.86 o
  12  -8  -1 217120.00 207843.00   4970.87 o
  12  -8   2 166611.00 167834.00   5264.23 o
  12  -7  -8     21.51    -55.93    119.45 <
  12  -7  -5   5267.57   5033.30    673.28 o
  12  -7  -2  51957.60  61565.70   2775.81 o
  12  -7   1  71217.60  74919.80   3496.17 o
  12  -6  -9  29547.60  34956.90   2149.41 o
  12  -6  -6  48481.60  47328.40   1501.83 o
  12  -6  -3 199780.00 201051.00   5442.71 o
  12  -6   0 147708.00 164713.00   5226.64 o
  12  -5  -7    237.06     69.00    117.93 <
  12  -5  -4  15806.80  14423.40    835.88 o
  12  -5  -1  67865.70  72539.60   2679.06 o
  12  -4  -8  46496.20  47633.20   2225.54 o
  12  -4  -5  64510.60  61238.50   1832.39 o
  12  -4  -2 166887.00 160884.00   3822.22 o
  12  -3  -9    220.33     93.92    105.17 <
  12  -3  -6   1849.72   1296.97    279.33 o
  12  -3  -3  30083.00  29300.00   1394.44 o
  12  -3   0  52219.60  62564.30   2778.26 o
  12  -3   6   1199.13    416.72    207.60 <
  12  -2  -7  95270.80 100058.00   3166.34 o
  12  -2  -4  33485.50  31077.40   1576.53 o
  12  -2  -1 200395.00 216944.00   5071.60 o
  12  -2   2 142091.00 173740.00   7549.49 o
  12  -2   8  31125.50  22104.70   1468.52 o
  12  -1  -8    670.81    204.26    205.17 <
  12  -1  -5   1624.08   1443.77    335.26 o
  12  -1  -2  16300.10  15277.20   1390.30 o
  12  -1   1  14052.70  12682.40   1229.18 o
  12  -1   7    870.48    623.41    260.49 <
  12   0  -9   7269.17  11595.10   1955.36 o
  12   0  -6 101226.00 120104.00   3651.73 o
  12   0  -3  66141.60  64002.40   3103.56 o
  12   0   0  82625.60  76800.70   3053.06 o
  12   0   3 158407.00 184846.00   9313.53 o
  12   0   6  26702.70  25641.90   1995.93 o
  13 -12  -8    815.65    748.02    395.74 <
  13 -12  -5   4164.24   3035.87   1286.32 <
  13 -12  -2   3467.49   2212.20    513.38 o
  13 -12   1   5606.71   3988.89    769.63 o
  13 -12   4   1782.59   1607.30    426.45 o
  13 -12   7    805.36    460.18    186.93 <
  13 -11  -6    996.01    502.43    344.07 <
  13 -11  -3   3010.50   2534.67    566.57 o
  13 -11   0   6458.22   5986.88    975.42 o
  13 -11   3   1227.74   1088.16    415.20 <
  13 -11   6     40.69      1.22     51.37 <
  13 -10  -7    740.03    773.86    412.16 <
  13 -10  -4   3607.67   3308.25    513.68 o
  13 -10  -1   2282.36   1566.29    449.25 o
  13 -10   2    350.05    343.47    227.66 <
  13 -10   5   1729.40   2252.29    617.33 o
  13  -9  -8   1413.72   1468.39    322.19 o
  13  -9  -5   2574.66   2582.07    437.69 o
  13  -9  -2   2010.28   1038.91    350.15 <
  13  -9   1    290.03    486.02    251.98 <
  13  -9   4   1113.35   1160.50    565.05 <
  13  -9   7    513.09    285.41    147.72 <
  13  -8  -9    344.81    -89.36    341.34 <
  13  -8  -6   3887.35   4128.88    436.47 o
  13  -8  -3   6705.75   5688.52    670.22 o
  13  -8   0   1210.69    779.34    393.01 <
  13  -8   3    329.18    461.70    351.37 <
  13  -8   6   4599.53   3510.10    282.68 o
  13  -7  -7   5403.07   4398.57    574.17 o
  13  -7  -4   5391.46   4134.39    454.72 o
  13  -7  -1    997.14    619.76    274.47 <
  13  -7   2    404.90    182.37    275.38 <
  13  -6  -8    269.51    112.46     80.85 <
  13  -6  -5   1332.51   1612.16    605.78 <
  13  -6  -2    436.56    624.93    188.15 o
  13  -6   1   1063.70    893.93    585.41 <
  13  -5  -9   3490.37   2265.07    498.48 o
  13  -5  -6   4500.31   5581.52    639.83 o
  13  -5  -3    305.28    370.52    164.74 <
  13  -5   0   1135.75    399.09    427.36 <
  13  -4  -7    476.98    221.28    147.72 <
  13  -4  -4   1032.93    624.92    212.77 <
  13  -4  -1    312.88    579.33    235.26 <
  13  -3  -8   3717.49   2652.32    596.66 o
  13  -3  -5   1779.64   1623.42    458.67 o
  13  -3  -2    325.89    517.33    216.11 <
  13  -3   1   2160.60   3302.74    742.55 o
  13  -3   7    763.70    813.38    274.77 <
  13  -2  -6     40.76    -70.52    147.11 <
  13  -2  -3   1143.15    922.49    285.71 o
  13  -2   0   6162.98   6657.51    964.45 o
  13  -2   3   3092.49    491.50    729.19 <
  13  -1  -7    792.96    644.99    291.49 <
  13  -1  -4   1821.18   1430.71    369.61 o
  13  -1  -1   5363.42   4685.15    761.41 o
  13  -1   2   3389.29   2190.29    513.08 o
  13  -1   8    877.34    395.44    245.90 <
  13   0  -8     79.31    160.79    118.54 <
  13   0  -5      0.64     17.93    124.62 <
  13   0  -2   1620.11   1348.34    455.02 <
  13   0   1   3046.32   1996.07    515.51 o
  13   0   4    646.45   -251.98    400.91 <
  13   0   7     75.12    153.80    164.44 <
  14 -13  -6    319.28    896.35    449.85 <
  14 -13  -3    754.21    178.12    354.41 <
  14 -13   0   2646.62   1831.31    494.83 o
  14 -13   3   4901.95   5600.68    983.90 o
  14 -13   6    588.31    473.25    207.60 <
  14 -12  -7  29296.50  31478.60   2275.59 o
  14 -12  -4  61808.00  78710.60   3662.51 o
  14 -12  -1  79690.10  83410.40   5179.57 o
  14 -12   2  50554.80  49415.00   2941.98 o
  14 -12   5  98967.10 108795.00   3847.46 o
  14 -12   8   5776.46    981.78    551.98 <
  14 -11  -8    157.35    165.96    234.35 <
  14 -11  -5   1025.97   1149.54    367.78 o
  14 -11  -2   2694.75    605.17    503.65 <
  14 -11   1   5671.27   4267.35    789.70 o
  14 -11   4   6714.72   7340.07   1283.02 o
  14 -11   7    545.00    912.46    308.51 <
  14 -10  -6  52128.10  65153.20   3095.38 o
  14 -10  -3  77687.60  78094.40   3256.68 o
  14 -10   0 137612.00 135909.00   6032.17 o
  14 -10   3  28417.00  29094.30   2499.10 o
  14 -10   6  97580.50  99059.90   4187.39 o
  14  -9  -7    464.03    496.05    204.26 <
  14  -9  -4   2713.10   2165.39    426.76 o
  14  -9  -1   2453.13   1521.60    442.25 o
  14  -9   2   7259.66   7581.49   1175.39 o
  14  -8  -8  26706.90  27280.10   1524.73 o
  14  -8  -5  40495.70  39728.00   1450.97 o
  14  -8  -2 137440.00 137921.00   4598.04 o
  14  -8   1 119584.00 114740.00   7680.64 o
  14  -8   7  45054.20  36367.20   1802.71 o
  14  -7  -6   2299.22   2137.39    453.19 o
  14  -7  -3   5170.21   5318.25    835.56 o
  14  -7   0   3127.76   2666.30    925.54 <
  14  -6  -7  44865.70  41270.40   3689.56 o
  14  -6  -4  49849.80  48517.50   1728.86 o
  14  -6  -1 121362.00 133128.00   4041.34 o
  14  -5  -8    203.29    126.44    208.21 <
  14  -5  -5   4938.06   3784.88    476.91 o
  14  -5  -2   7744.60   9027.56    889.11 o
  14  -4  -6  97534.30  97006.20   3789.68 o
  14  -4  -3  28046.30  27506.70   1471.87 o
  14  -4   0 138962.00 127128.00   4693.27 o
  14  -3  -7    539.81    597.87    236.78 <
  14  -3  -4   6503.15   6383.98    758.37 o
  14  -3  -1   5310.89   5265.97    826.45 o
  14  -3   2   2701.68    375.08    380.25 <
  14  -3   8    165.39     66.26     82.98 <
  14  -2  -8   5815.85   5225.32   1958.70 <
  14  -2  -5  99161.60 111588.00   3617.36 o
  14  -2  -2  50025.10  47264.60   2506.19 o
  14  -2   1  80237.30  85835.60   3768.75 o
  14  -2   7  29170.50  27474.90   1881.01 o
  14  -1  -6    603.96    473.86    222.19 <
  14  -1  -3   5011.78   4236.27    830.41 o
  14  -1   0   2840.02   3369.37    692.41 o
  14  -1   3    747.79    -94.53    343.16 <
  14   0  -7   2413.25   2931.02    605.78 o
  14   0  -4 100965.00 106840.00   4472.94 o
  14   0  -1  40784.50  39562.40   2477.26 o
  14   0   2  64394.80  73304.90   5589.12 o
  14   0   5  28662.90  28187.40    303.98 o
  15 -14  -4   1321.53    522.19    366.87 <
  15 -14  -1   1233.36    916.11    389.36 <
  15 -14   2   2289.09   2013.99    609.12 o
  15 -14   5    597.52    769.91    319.45 <
  15 -13  -5    401.82    -18.24    413.37 <
  15 -13  -2   4055.87   3290.58    660.49 o
  15 -13   1   4359.44   2505.47    612.46 o
  15 -13   4    356.15    427.36    294.23 <
  15 -13   7      2.33     35.26    153.49 <
  15 -12  -6   1861.22    562.32    360.49 <
  15 -12  -3   4706.00   3370.01    672.36 o
  15 -12   0   1411.29    647.12    401.52 <
  15 -12   3    166.34    215.50    187.84 <
  15 -12   6    772.77   1292.71    519.76 <
  15 -11  -7    357.99   -222.49    500.91 <
  15 -11  -4   1211.41    562.92    238.60 <
  15 -11  -1   3476.58   1524.65    452.90 o
  15 -11   2   1129.90    972.04    401.52 <
  15 -10  -8    867.91    222.49    195.44 <
  15 -10  -5   3172.20   3467.20    993.02 o
  15 -10  -2   3569.57   1871.74    537.09 o
  15 -10   1    882.05    571.73    360.79 <
  15 -10   4    155.74    841.95    714.29 <
  15 -10   7   2021.03   1455.63    417.02 o
  15  -9  -6    910.42    491.49    167.48 <
  15  -9  -3   1318.06   1449.55    386.63 o
  15  -9   0   1554.93   1044.38    393.31 <
  15  -9   3   1024.05   1365.36    705.17 <
  15  -8  -7   2028.74   1529.80    380.55 o
  15  -8  -4   4272.32   3729.28    600.93 o
  15  -8  -1   1875.62   1306.40    451.37 <
  15  -8   2    905.67    884.50    632.83 <
  15  -7  -8   2367.23   1996.97    429.49 o
  15  -7  -5   2266.54   1416.13    325.54 o
  15  -7  -2    963.99   1085.72    371.43 <
  15  -7   1   1744.66   2646.81   1113.07 <
  15  -6  -6   1602.93    975.08    301.22 o
  15  -6  -3    949.97   1069.91    263.83 o
  15  -6   0   1668.86   2478.75   1062.93 <
  15  -5  -7   2064.52   2120.08    593.32 o
  15  -5  -4    165.21    133.43    137.39 <
  15  -5  -1    937.37   1212.17    375.08 o
  15  -5   8    863.62    915.20     14.59 o
  15  -4  -5    582.93     73.56    187.24 <
  15  -4  -2   1050.43   1253.80    355.93 o
  15  -4   1   3334.23   1845.60   1118.55 <
  15  -3  -6    778.87    504.26    244.07 <
  15  -3  -3    178.24    343.46    199.70 <
  15  -3   0   1374.57   1976.60    571.13 o
  15  -2  -7      2.17    196.05    240.12 <
  15  -2  -4    383.84    512.16    241.95 <
  15  -2  -1   4675.20   4666.10    818.26 o
  15  -2   2   4356.96   3724.73    745.31 o
  15  -1  -5    602.65    603.04    258.66 <
  15  -1  -2   2394.56   2321.61    606.39 o
  15  -1   1   1321.60   1142.26    395.75 <
  15  -1   4   1327.41   -214.29    643.16 <
  15   0  -6     51.90      4.26    153.80 <
  15   0  -3   1290.58    891.19    389.97 <
  15   0   0   3603.78   1964.76    565.96 o
  15   0   3   1182.34    462.01    377.81 <
  16 -15  -5    720.96   -534.35    991.49 <
  16 -15  -2    392.60    631.91    232.22 <
  16 -15   1   1038.57    778.12    431.61 <
  16 -15   4   1962.48   1553.81    614.29 <
  16 -14  -6  20304.80  19245.50    565.38 o
  16 -14  -3  30031.40  29209.20   2227.57 o
  16 -14   0  53606.40  51870.20   3066.82 o
  16 -14   3  47996.30  49564.80   3153.05 o
  16 -14   6   5770.57   9520.22   1252.61 o
  16 -13  -4    465.02    589.06    369.61 <
  16 -13  -1   1105.54    373.86    296.35 <
  16 -13   2   5943.64   4992.21    995.16 o
  16 -13   5   3528.18   3186.06    948.65 o
  16 -12  -5  44808.60  52731.40   2349.27 o
  16 -12  -2  27996.80  20267.60   1822.67 o
  16 -12   1  75183.90  74065.50   3753.61 o
  16 -12   4  49472.00  53863.90   3812.74 o
  16 -12   7   7480.45   7502.89     43.16 o
  16 -11  -6      9.76   -173.86    244.68 <
  16 -11  -3   1075.53    374.47    217.33 <
  16 -11   0   6146.73   3687.35    761.42 o
  16 -11   3   7969.17   8002.74   1468.14 o
  16 -10  -7  19359.40  17297.60   1405.24 o
  16 -10  -4  52182.20  57124.10   2838.79 o
  16 -10  -1  44796.00  34402.20   3871.75 o
  16 -10   2  65747.50  56651.20   6016.97 o
  16  -9  -5   1112.15    718.84    284.50 <
  16  -9  -2   5827.93   4066.91    848.34 o
  16  -9   1  10628.60  12400.40   2117.08 o
  16  -8  -6  27095.20  28414.80   1860.34 o
  16  -8  -3  73823.30  84287.80   3718.86 o
  16  -8   0  37516.20  40120.10   3120.79 o
  16  -7  -7    590.18    123.71    121.89 <
  16  -7  -4   5970.41   5958.76    937.40 o
  16  -7  -1  10824.40   5378.98    920.71 o
  16  -6  -5  47301.20  47597.70   2643.27 o
  16  -6  -2  65506.90  68623.10   3581.65 o
  16  -5  -6   1829.30   1004.87    326.14 o
  16  -5  -3   7714.41   8322.92    868.71 o
  16  -5   0   5935.72   9059.37   1994.86 o
  16  -4  -7   7493.59   7207.45   1414.01 o
  16  -4  -4  49666.60  52970.70   2232.90 o
  16  -4  -1  74962.70  90073.20   3803.70 o
  16  -3  -5   3458.84   3350.79    590.89 o
  16  -3  -2   5893.96   5504.96    878.13 o
  16  -3   1   1174.55     89.67    382.98 <
  16  -2  -6   5743.65   5662.09   1078.44 o
  16  -2  -3  48138.70  58696.00   2619.57 o
  16  -2   0  53554.70  63546.50   3176.25 o
  16  -2   3  30031.70  29242.90   1304.68 o
  16  -1  -4   1912.95   1652.29    472.95 o
  16  -1  -1    969.82    799.70    407.90 <
  16  -1   2    423.13    364.14    336.17 <
  16   0  -5   7611.06   6971.58   1535.60 o
  16   0  -2  28157.00  28924.10   2405.98 o
  16   0   1  45977.40  46178.70   2756.93 o
  17 -16  -3    659.82    127.66    518.24 <
  17 -16   0      1.61   -317.93    419.15 <
  17 -16   3    658.14    214.89    235.56 <
  17 -15  -4    748.85   1017.63    551.37 <
  17 -15  -1   2242.70   1456.86    556.54 <
  17 -15   2   1803.76   1072.35    517.33 <
  17 -14  -5    300.57    220.06    419.15 <
  17 -14  -2    326.73     48.94    224.01 <
  17 -14   1    473.14    307.90    366.57 <
  17 -14   4    254.94    273.25    315.20 <
  17 -13  -3    215.67    124.01    237.69 <
  17 -13   0    892.97    438.91    300.61 <
  17 -13   3    169.81    215.50    284.50 <
  17 -12  -4   2043.57    975.38    422.19 <
  17 -12  -1    780.65    321.28    450.46 <
  17 -12   2      5.80    162.31    286.02 <
  17 -11  -5      0.51   -160.18    160.18 <
  17 -11  -2    773.81    359.58    342.55 <
  17 -11   1    733.90   1002.74    445.90 <
  17 -10  -6   1635.09    932.53    300.61 o
  17 -10  -3    854.23    430.09    277.51 <
  17 -10   0    218.28    138.30    274.47 <
  17  -9  -4    412.03    712.77    332.83 <
  17  -9  -1    168.99    415.20    395.14 <
  17  -9   2    677.18   1745.60   1036.78 <
  17  -8  -5   1979.97   1778.73    715.50 <
  17  -8  -2    627.82    750.15    358.05 <
  17  -7  -6    740.00    703.34    189.97 o
  17  -7  -3      3.08    106.38    193.31 <
  17  -6  -4    330.47    389.97    181.15 <
  17  -6  -1    680.25   1129.79    518.84 <
  17  -5  -5    307.85    308.21    204.86 <
  17  -5  -2      5.85     35.87     62.92 <
  17  -4  -3    180.77    188.45    198.18 <
  17  -4   0    915.81    937.39    368.39 <
  17  -3  -4    252.86    493.01    267.48 <
  17  -3  -1    466.12    945.59    397.87 <
  17  -2  -2   1698.89   1722.80    575.08 <
  17  -2   1   2082.22   1259.57    446.20 <
  17  -1  -3    673.62    347.42    276.60 <
  17  -1   0      1.62   -382.07    406.08 <
  17  -1   3    705.76    647.42    167.48 o
  17   0  -1   1364.22   1786.94    625.84 <
  17   0   2    300.43    149.54    365.05 <
  18 -16  -2  20936.80  20891.20   2447.87 o
  18 -16   1  20691.60  18365.80   2601.67 o
  18 -15  -3      3.98   -244.68    315.20 <
  18 -15   0    380.39    208.21    293.62 <
  18 -15   3   2353.35   2829.20    841.95 o
  18 -14  -4  20968.80  20791.20   2386.46 o
  18 -14  -1  30643.90  25634.10   2312.08 o
  18 -14   2  29126.80  30586.30   3425.50 o
  18 -13  -2     70.33    165.65     99.09 <
  18 -13   1   1627.98    662.31    411.86 <
  18 -13   4   3756.39   3574.81    994.54 o
  18 -12  -3  30746.00  24051.30   2100.18 o
  18 -12   0  33854.80  31222.90   2578.73 o
  18 -12   3  32606.00  36813.00   3825.87 o
  18 -11  -4    399.62     48.02    242.86 <
  18 -11  -1     16.78    179.33    367.17 <
  18 -11   2   1898.85   2643.18    937.09 <
  18 -10  -5  19938.20  22392.80   1915.01 o
  18 -10  -2  33715.40  23419.50   3408.83 o
  18 -10   1  37444.40  45537.90   4279.62 o
  18  -9  -3   1719.45   1076.60    450.46 <
  18  -9   0    263.35   -955.93    697.27 <
  18  -8  -4  28770.00  31416.70   1809.59 o
  18  -8  -1  37012.20  35112.40   3148.34 o
  18  -7  -5   2193.73   2271.14    608.51 o
  18  -7  -2   1894.42   2313.99    701.83 o
  18  -6  -3  32869.90  39696.50   2020.89 o
  18  -5  -4   3770.89   3702.47    614.60 o
  18  -5  -1   1660.88   2126.76    678.73 o
  18  -4  -2  29352.50  33553.70   2393.85 o
  18  -3  -3   2347.42   1694.54    545.29 o
  18  -3   0    373.04    569.60    369.30 <
  18  -2  -1  20743.80  19570.20   1868.81 o
  18  -2   2  20918.00  21614.00   2179.16 o
  19 -15   1    751.86    239.82    171.73 <
  19 -14   0    128.98   -232.83    503.65 <
  19 -13  -1    976.99    421.28    501.22 <
  19 -13   2    310.57    300.00    634.65 <
  19 -12  -2    980.60    821.59    471.73 <
  19 -12   1    247.74     27.96    362.61 <
  19 -11  -3    128.84     91.79    216.11 <
  19 -11   0    194.19    170.52    606.99 <
  19 -11   3    419.18   1754.41   1159.27 <
  19 -10  -4    879.96    501.52    298.79 <
  19 -10  -1    165.61   -137.69    345.59 <
  19  -9  -2    243.60   -344.98    665.65 <
  19  -8  -3    452.11    635.87    246.81 <
  19  -7  -1    233.59   -822.19    824.62 <
  19  -6  -2    334.14    821.58    376.29 <
  19  -5   0    135.60    636.47    530.70 <
  19  -4  -1    742.01    784.80    449.85 <
  20 -12  -1  27550.20  28929.30   3480.51 o
  20 -11   1    553.56    679.64    707.60 <
  20 -10   0  32587.40  37106.50   4003.11 o
  20  -9  -1    559.56     87.84    462.31 <
