# Supplementary material for: Pressure-induced transformation of CH3NH3PbI3: the role of the noble-gas pressure transmitting media
Source: Acta Crystallogr B Struct Sci Cryst Eng Mater. 2019 May 18;75(Pt 3):361–70. doi: 10.1107/S2052520619004554 (PMC6549221; doi:10.1107/S2052520619004554)
Supplement: Supplementary file 4 [file b-75-00361-IIIsup4.hkl]

#
# h,k,l, Fc-squared, Fo-squared, sigma(Fo-squared) and status flag
#
data_I
_shelx_title                             '   '
_shelx_refln_list_code                   4
_shelx_F_calc_maximum                    1580.38
_exptl_crystal_F_000                     3157
_reflns_d_resolution_high                0.8100

loop_
 _symmetry_equiv_pos_as_xyz
 'x, y, z'
 '-y, x-y, z'
 '-x+y, -x, z'
 '-x, -y, -z'
 'y, -x+y, -z'
 'x-y, x, -z'
 'x+2/3, y+1/3, z+1/3'
 '-y+2/3, x-y+1/3, z+1/3'
 '-x+y+2/3, -x+1/3, z+1/3'
 '-x+2/3, -y+1/3, -z+1/3'
 'y+2/3, -x+y+1/3, -z+1/3'
 'x-y+2/3, x+1/3, -z+1/3'
 'x+1/3, y+2/3, z+2/3'
 '-y+1/3, x-y+2/3, z+2/3'
 '-x+y+1/3, -x+2/3, z+2/3'
 '-x+1/3, -y+2/3, -z+2/3'
 'y+1/3, -x+y+2/3, -z+2/3'
 'x-y+1/3, x+2/3, -z+2/3'

_cell_length_a                           16.7757(9)
_cell_length_b                           16.7757(9)
_cell_length_c                           10.2267(5)
_cell_angle_alpha                        90
_cell_angle_beta                         90
_cell_angle_gamma                        120

_shelx_F_squared_multiplier              1.000

loop_
 _refln_index_h
 _refln_index_k
 _refln_index_l
 _refln_F_squared_calc
 _refln_F_squared_meas
 _refln_F_squared_sigma
 _refln_observed_status
   3  -2  -4   17039.   12267.    2520. o
   3  -2   2  137261.  125280.    4713. o
   3  -1  -2  137703.  117233.    2833. o
   3  -1   4   16768.   12413.    2428. o
   3   0   3   62148.   80147.    4704. o
   4  -3  -5    3413.    6019.    1985. o
   4  -3  -2  122270.  126818.    7355. o
   4  -3   1  131435.  134790.    4377. o
   4  -3   4   16759.   10699.    2301. o
   4  -2  -3  799061.  875318.   13797. o
   4  -2   3  801357.  998962.   15625. o
   4  -1  -1  131587.  123146.    1674. o
   4  -1   2  121041.  158076.    7683. o
   4  -1   5    3460.    8776.    2266. o
   4   0  -2 2552930. 2497600.   20578. o
   4   0   1   16137.   24727.    2067. o
   4   0   4  776482.  837157.   16675. o
   5  -4  -6    2618.    3511.    2225. <
   5  -4  -3   19336.   13350.    2125. o
   5  -4   0  130387.  116864.    2645. o
   5  -4   3   18670.   40643.    2688. o
   5  -3  -4  147458.  130735.    4710. o
   5  -3  -1  106474.  114409.    1919. o
   5  -3   5    5010.    6234.    3956. <
   5  -2  -5    4911.    7310.    2069. o
   5  -2   1  107521.  139744.    3684. o
   5  -2   4  148455.  157680.    5495. o
   5  -1  -3   18795.   28914.    2802. o
   5  -1   0  129297.  155046.    2807. o
   5  -1   3   19351.   14259.    2389. o
   5   0  -4    5293.    6891.    1722. o
   5   0   2    4005.    3121.    1198. <
   5   0   5    7567.   13176.    3305. o
   6  -5  -4    4002.    3388.    2703. <
   6  -5  -1    3725.    2405.     506. o
   6  -5   2   25905.   44044.    2895. o
   6  -5   5   20491.   18135.    3095. o
   6  -4  -5   84561.   61870.    4117. o
   6  -4  -2  471055.  459139.    7665. o
   6  -4   1  797225.  963268.   10880. o
   6  -4   4   60974.   70822.    3917. o
   6  -3  -6    2198.    3680.    2354. <
   6  -2  -4   60739.   55792.    3339. o
   6  -2  -1  798685.  800141.    6428. o
   6  -2   2  472253.  624699.   11810. o
   6  -2   5   83903.   66835.    4437. o
   6  -1  -5   20390.   18736.    2696. o
   6  -1  -2   25429.   31467.    1597. o
   6  -1   1    3763.    3566.     673. o
   6  -1   4    4082.    3840.    3012. <
   6   0  -3   32604.   27036.    3541. o
   6   0   0  449215.  408758.    3828. o
   6   0   3  435137.  501613.   11996. o
   6   0   6   76146.   82721.    5717. o
   7  -6  -2   16193.   16632.    1560. o
   7  -6   1   11280.   10282.    1348. o
   7  -6   4   15696.   15770.    1904. o
   7  -5  -6   31909.   24315.    3906. o
   7  -5  -3  102623.   91337.    4135. o
   7  -5   0   16585.   16566.    1248. o
   7  -4  -4    5001.    4626.    2933. <
   7  -4  -1   14999.   11657.    1051. o
   7  -4   2   10352.   10012.    1724. o
   7  -4   5   16860.   11934.    2688. o
   7  -3  -5   17141.   10052.    3261. o
   7  -3  -2   10150.    8395.    1019. o
   7  -3   1   15095.   16550.    1152. o
   7  -3   4    5081.    3555.    3158. <
   7  -2  -3     501.    2471.    1313. <
   7  -2   0   16461.   17479.    1115. o
   7  -2   3  101354.  113061.    5071. o
   7  -2   6   31520.   27614.    4007. o
   7  -1  -4   15915.   15912.    1985. o
   7  -1  -1   11111.    9008.    1046. o
   7  -1   2   16168.   13808.    1609. o
   7  -1   5    2417.    3234.    3363. <
   7  -1   8    1846.    4731.    4059. <
   7   0   1   18373.   15977.    1715. o
   7   0   4    9284.    8227.    2779. <
   8  -7  -3   25009.   18942.    2562. o
   8  -7   0   84317.   82790.    3329. o
   8  -7   3   18865.   17944.    1887. o
   8  -7   6    1292.    2382.    3068. <
   8  -6  -7   51495.   48048.    5267. o
   8  -6  -4  120005.  109186.    5339. o
   8  -6   2   70452.   86083.    4117. o
   8  -6   5  238832.  253108.    8284. o
   8  -5  -5    3025.    3658.    3534. <
   8  -5  -2   98366.   90063.    2872. o
   8  -5   1  140353.  159596.    3638. o
   8  -5   4   25367.   27634.    3217. o
   8  -5   7     237.    2850.    3334. <
   8  -4  -6   94325.   73650.    5190. o
   8  -4  -3   93826.   77675.    3586. o
   8  -4   3   93746.  104567.    4980. o
   8  -4   6   94502.   88453.    5828. o
   8  -3  -4   25596.   22242.    3400. o
   8  -3  -1  141740.  124130.    3551. o
   8  -3   2   99398.  108316.    3900. o
   8  -3   5    3033.    3378.    3525. <
   8  -2  -5  238109.  209536.    6811. o
   8  -2  -2   70962.   67703.    2594. o
   8  -2   1  408873.  370343.    4529. o
   8  -2   4  119162.  120425.    6010. o
   8  -2   7   51810.   42388.    5487. o
   8  -1  -3   18935.   17307.    1755. o
   8  -1   0   83569.   79540.    2098. o
   8  -1   3   24596.   20606.    2717. o
   8   0  -4  280648.  255600.    5984. o
   8   0  -1   88482.   88363.    2339. o
   8   0   2  262391.  229884.    5687. o
   8   0   5  116150.  116523.    6375. o
   8   0   8   12205.   12964.    5273. <
   9  -8  -4    5466.    3808.    2128. <
   9  -8   2   24081.   23524.    2549. o
   9  -7  -5   23940.   14727.    3466. o
   9  -7  -2   25474.   17144.    1449. o
   9  -7   1    5662.    3364.    1053. o
   9  -7   7    1235.    3919.    4097. <
   9  -6  -3    1606.    2445.    1426. <
   9  -6   0    3767.    1345.     650. <
   9  -6   3   22927.   26779.    3880. o
   9  -6   6   17798.   14054.    3589. o
   9  -5  -7    4296.    3744.    4463. <
   9  -5  -4    2242.    2383.    2105. <
   9  -5   2    4558.    3366.    1505. <
   9  -4  -2    4587.    3076.     613. o
   9  -4   1    3185.    1955.     697. <
   9  -4   7    4351.    4206.    4420. <
   9  -3  -6   17887.   10123.    4229. <
   9  -3  -3   22885.   16644.    1607. o
   9  -3   0    3842.    2665.     708. o
   9  -3   3    1574.    4537.    3313. <
   9  -2  -1    5723.    2834.    1443. <
   9  -2   2   25879.   22912.    2048. o
   9  -2   5   24094.   17738.    3748. o
   9  -1  -2   23949.   23084.    2555. o
   9  -1   1   26490.   18652.    1209. o
   9  -1   4    5366.    4039.    2517. <
   9   0  -6    1378.    4432.    3886. <
   9   0   3    4655.    5529.    1715. o
  10  -9  -2    5573.    5489.     978. o
  10  -9   1    2142.    4674.    1248. o
  10  -8  -9    9349.   12164.    6249. <
  10  -8  -6   47981.   48387.    5042. o
  10  -8  -3   77454.   76007.    3989. o
  10  -8   0  115306.   91954.    3943. o
  10  -8   3  231988.  265308.    7960. o
  10  -7  -4    6425.    4800.    2015. <
  10  -7   2   11304.   13687.    2141. o
  10  -6  -8   19111.   18559.    5293. o
  10  -6  -5   91870.   84950.    5284. o
  10  -6  -2  109578.   83115.    4482. o
  10  -6   1   85937.   73687.    2529. o
  10  -6   4  233191.  284208.   13794. o
  10  -6   7   10625.   15272.    4638. o
  10  -5  -3    2183.    3183.    1204. <
  10  -5   0   11789.   10609.    1129. o
  10  -5   3    2140.    5973.    2314. <
  10  -4  -7   10736.   13048.    5077. <
  10  -4  -4  232452.  206271.    6112. o
  10  -4  -1   85880.   67934.    3107. o
  10  -4   2  109790.  122891.    4041. o
  10  -4   5   91976.   97512.    6475. o
  10  -4   8   19033.   20746.    6203. o
  10  -3  -8    1050.    4682.    4132. <
  10  -3  -2   11080.    8009.    1555. o
  10  -3   1    7910.    6450.     880. o
  10  -3   4    6553.    7053.    2841. <
  10  -2  -6    9358.   13862.    4270. o
  10  -2  -3  232437.  221422.    4312. o
  10  -2   0  115044.  115862.    3012. o
  10  -2   3   77185.   63361.    3923. o
  10  -2   6   48317.   50643.    5186. o
  10  -2   9    9298.   16104.    6792. <
  10  -1  -1    2185.    3136.    1142. <
  10  -1   2    5544.    5186.    1086. o
  10   0  -2  227072.  265976.    7266. o
  10   0   4   62610.   69399.    4781. o
  10   0   7   13303.   19376.    5772. o
  11 -10  -3    3449.    6085.    1395. o
  11 -10   0    6483.    4082.    1701. <
  11  -9  -4    3892.    5110.    1846. <
  11  -8  -5    2596.    2862.    2570. <
  11  -8   1    1472.    2376.     991. <
  11  -8   7    3978.    4778.    4665. <
  11  -7  -6    3206.    3097.    3705. <
  11  -7  -3    4739.    6307.    1375. o
  11  -6  -4    2478.    4321.    1820. <
  11  -6   2     808.    2799.    1476. <
  11  -6   5    8850.    6278.    3349. <
  11  -6   8    2528.    5867.    7525. <
  11  -5  -8    2561.    3495.    4885. <
  11  -5  -5    8963.    7848.    2816. <
  11  -5   1    1308.    1956.    1375. <
  11  -5   4    2456.    6146.    2918. <
  11  -4   0    1087.    1630.     641. <
  11  -4   3    4649.    6239.    2128. <
  11  -3   2    3412.    3837.    1510. <
  11  -3   5    2575.    2188.    3243. <
  11  -2  -8    1161.    4522.    4063. <
  11  -2   1    5761.    3132.    1031. o
  11  -2   4    3817.    5187.    3602. <
  11  -1  -9     681.    4112.    4154. <
  11  -1   0    6609.    2887.    1987. <
  11  -1   3    3400.    5856.    1686. o
  11   0  -1    2048.    3156.    1059. <
  11   0   2    2706.    2615.    2449. <
  12 -11   2    4961.    7832.    2321. o
  12 -10  -8    7915.   12870.    5896. <
  12 -10  -5   28309.   23114.    4512. o
  12 -10   1   93790.   97507.    3602. o
  12 -10   4   10860.   13816.    2256. o
  12 -10   7   30578.   31705.    3919. o
  12  -9  -3    5509.    5219.    1140. o
  12  -9   0   22515.   17988.    2211. o
  12  -9   3   12442.   15344.    2932. o
  12  -9   6    2031.    5904.    2115. <
  12  -8  -7   21765.   20143.    4097. o
  12  -8  -4   37244.   33030.    3684. o
  12  -8   2   96053.  102798.    4407. o
  12  -8   5   18575.   23260.    5956. o
  12  -8   8   15080.   21969.    5672. o
  12  -7  -2   20334.   11894.    2556. o
  12  -7   1   29789.   32856.    3384. o
  12  -7   4    8361.    7530.    3066. <
  12  -6  -9    6189.    8047.    5894. <
  12  -6  -6   18457.   14333.    3211. o
  12  -6  -3   91040.   88670.    3865. o
  12  -6   0   78506.   66703.    2272. o
  12  -6   3   91233.  119560.    5449. o
  12  -6   6   18322.   21998.    4164. o
  12  -6   9    6235.   10642.    5990. <
  12  -5  -4    8331.    7025.    1238. o
  12  -5  -1   29468.   30437.    2490. o
  12  -5   2   20283.   17482.    1903. o
  12  -4  -8   15003.   15960.    5659. <
  12  -4  -5   18664.   17412.    2623. o
  12  -4  -2   95990.   80484.    4309. o
  12  -4   1  108238.   98232.    4524. o
  12  -4   4   37295.   29567.    4355. o
  12  -4   7   21690.   18756.    4483. o
  12  -3  -3   12545.   10086.    2278. o
  12  -3   0   22634.   23205.    1869. o
  12  -3   3    5620.    6232.    1874. o
  12  -2  -7   30496.   45155.    6313. o
  12  -2  -4   10923.   14236.    2333. o
  12  -2  -1   93549.  103956.    4257. o
  12  -2   2   62999.   52768.    4994. o
  12  -2   5   28408.   22683.    7994. <
  12  -2   8    7871.   13075.    6229. <
  12  -1  -2    4970.    7263.    2209. o
  12  -1   1    4869.    2728.    1257. <
  12   0  -6   41027.   51908.    4381. o
  12   0  -3   17311.   23449.    5611. o
  12   0   0   39835.   22125.    3065. o
  12   0   3   60478.   49426.    6590. o
  12   0   6    7506.   11562.    3477. o
  13 -12   1    1509.    1360.     926. <
  13 -11  -3    1187.    2431.    1058. <
  13 -11   0    2275.    2805.    1811. <
  13 -10  -4    1170.    1904.    1526. <
  13  -9   1     154.    2256.    2437. <
  13  -8  -3    2953.    4001.     952. o
  13  -5  -6    1974.    4381.    3830. <
  13  -5   3    2982.    3663.    1841. <
  13  -4   2    1508.    2503.     847. <
  13  -3  -5    1660.    4475.    3624. <
  13  -3   4    1175.    3564.    2164. <
  13  -2   3    1201.    1000.    1336. <
  13  -1  -4     825.     673.     545. <
  13  -1  -1    1480.    2437.    1202. <
  14 -13   3    1426.    2414.    2166. <
  14 -12  -7    6859.   12262.    5271. <
  14 -12  -4   15634.   20326.    3826. o
  14 -12   2   16649.   21640.    6071. o
  14 -12   5   28852.   29206.    3379. o
  14 -11   4    4018.    2821.    2059. <
  14 -10  -6   13705.   15490.    4599. o
  14 -10  -3   29998.   15161.    4931. o
  14 -10   3   11011.   14523.    3201. o
  14 -10   6   27525.   23889.    3589. o
  14  -9  -4    1120.    1229.    1218. <
  14  -9   2    3476.    5359.    2003. <
  14  -9   5    2199.    4984.    3366. <
  14  -8  -8    4802.    7592.    4896. <
  14  -8  -5   15619.   19968.    2782. o
  14  -8  -2   46950.   35017.    2962. o
  14  -8   1   50833.   51976.    4396. o
  14  -8   4   17276.   24000.    6882. o
  14  -8   7   10496.   14333.    4052. o
  14  -7   3    2771.    3429.    2138. <
  14  -6  -7   10434.   12080.    3516. o
  14  -6  -4   17289.   11479.    3422. o
  14  -6  -1   50964.   48898.    3379. o
  14  -6   2   46972.   50123.    3057. o
  14  -6   5   15539.   21136.    4385. o
  14  -6   8    4840.    6661.    5721. <
  14  -5  -5    2197.    2616.    1670. <
  14  -5  -2    3544.    3016.    2546. <
  14  -5   4    1103.    1399.    1831. <
  14  -4  -6   27411.   13902.    3394. o
  14  -4  -3   11039.   10247.    2576. o
  14  -4   0   46133.   51638.    5104. o
  14  -4   3   29967.   40405.    3091. o
  14  -4   6   13678.   13350.    4989. <
  14  -3  -4    3994.    3792.    2117. <
  14  -3  -1    1460.    3127.    1454. <
  14  -3   2    1548.    3859.    3184. <
  14  -2  -5   28828.   43726.    3783. o
  14  -2  -2   16617.   20833.    4691. o
  14  -2   1   30005.   26199.    3147. o
  14  -2   4   15662.   22352.    4129. o
  14  -2   7    6840.    6479.    5436. <
  14  -1  -3    1432.    2635.    2503. <
  14   0  -4   28088.   20736.    3418. o
  14   0  -1   14734.   20621.    2594. o
  14   0   5    8117.    9752.    4971. <
  15 -14   2    1143.    1985.    1612. <
  15 -12  -3     919.    2276.    4525. <
  15 -11   2     630.    1518.    1387. <
  15 -11   5     125.    2124.    3484. <
  15 -10  -5     711.    1193.    1720. <
  15  -8  -4    1308.    1878.    1025. <
  15  -8   2     870.    1169.    1119. <
  15  -6   0     598.    1024.     505. <
  15  -5   5     698.    1547.    2466. <
  15  -3   3     914.    2212.    1147. <
  15  -2  -1    1366.    2330.    1158. <
  15  -1  -2    1155.    1693.    1720. <
  16 -14  -6    3069.    5002.   10853. <
  16 -14   0   12229.   12224.    3372. o
  16 -14   3   11536.   15290.    6932. <
  16 -13   2    1856.    2813.    1455. <
  16 -13   5     928.     868.     393. <
  16 -12  -5   10376.   17956.    9251. <
  16 -12   4   14616.   21392.    7403. <
  16 -11   3    2404.    4622.    2056. <
  16 -10  -4   12936.    3741.    6808. <
  16 -10  -1   15890.   14214.    2364. o
  16 -10   2   18060.   22239.    5290. o
  16 -10   5   10499.   15114.    2910. o
  16  -9   4    1958.    2583.    2114. <
  16  -8  -6    5751.   12049.    2677. o
  16  -8  -3   20379.   16154.    3022. o
  16  -8   0   13312.   20427.    1089. o
  16  -8   3   20366.   21514.    5809. o
  16  -8   6    5781.   12219.    4113. <
  16  -7  -4    1932.    4225.    3212. <
  16  -7   2    1519.    1998.    2946. <
  16  -6  -5   10472.   20024.    2024. o
  16  -6  -2   18066.   25297.    3701. o
  16  -6   1   15861.   15997.    3145. o
  16  -6   4   12942.   16015.    6347. <
  16  -6   7    2998.    5567.    4184. <
  16  -5  -3    2383.    3375.    3186. <
  16  -4  -4   14584.   17794.    3507. o
  16  -4  -1   19800.   19524.    4373. o
  16  -4   2    8036.    7426.    1932. o
  16  -4   5   10369.   17370.    5554. o
  16  -3  -5     937.    1664.     737. <
  16  -3  -2    1835.    3052.    1992. <
  16  -2  -3   11524.   15224.    2763. o
  16  -2   0   12246.   20177.    4817. o
  16  -2   6    3069.    6044.    2126. <
  16   0  -2    6774.   12656.    3444. o
  16   0   1   10138.   14704.    2967. o
  18 -14  -4    3033.    4100.    7787. <
  18 -14   2    5510.   10462.    2870. o
  18 -12   3    6212.   11303.    3180. o
  18 -11   5     489.    1256.    2476. <
  18 -10  -2    7236.    9926.    3234. o
  18 -10   4    5094.    8311.    3819. <
  18  -8  -4    5085.    7591.    3869. <
  18  -8  -1    9245.   18981.    2161. o
  18  -8   2    7249.    6752.    1685. o
  18  -8   5    3312.    6184.    3919. <
  18  -6  -3    6216.   10313.    3698. <
  18  -6   0    7185.    8606.    2871. <
  18  -6   3    6971.    6157.    2434. <
  18  -4  -5     940.    3992.    3918. <
  18  -4  -2    5508.    7785.    1935. o
  18  -4   1    6855.    9675.    4580. <
  18  -2  -1    3832.    4830.    5414. <
  20 -12  -1    4466.    7863.    1787. o
  20 -10  -3    2039.    3867.    3701. <
  20  -8  -2    2120.    4098.    2172. <
