# Supplementary material for: Pressure-induced transformation of CH3NH3PbI3: the role of the noble-gas pressure transmitting media
Source: Acta Crystallogr B Struct Sci Cryst Eng Mater. 2019 May 18;75(Pt 3):361–70. doi: 10.1107/S2052520619004554 (PMC6549221; doi:10.1107/S2052520619004554)
Supplement: Supplementary file 5 [file b-75-00361-IVsup5.hkl]

#
# h,k,l, Fc-squared, Fo-squared, sigma(Fo-squared) and status flag
#
data_I
_shelx_title                             '   '
_shelx_refln_list_code                   4
_shelx_F_calc_maximum                    284.10
_exptl_crystal_F_000                     2068
_reflns_d_resolution_high                ?

loop_
 _symmetry_equiv_pos_as_xyz
 'x, y, z'
 '-x, y, -z'
 '-x, y, z'
 'x, y, -z'
 'x+1/2, y+1/2, z+1/2'
 '-x+1/2, y+1/2, -z+1/2'
 '-x+1/2, y+1/2, z+1/2'
 'x+1/2, y+1/2, -z+1/2'

_cell_length_a                           11.435(3)
_cell_length_b                           11.437(3)
_cell_length_c                           11.442(3)
_cell_angle_alpha                        90
_cell_angle_beta                         90
_cell_angle_gamma                        90

_shelx_F_squared_multiplier              1.000

loop_
 _refln_index_h
 _refln_index_k
 _refln_index_l
 _refln_F_squared_calc
 _refln_F_squared_meas
 _refln_F_squared_sigma
 _refln_observed_status
   0   0   6  2739.81  2461.51   425.73 o
   0   0   8  5054.60  4894.35   579.90 o
   0   0  10   342.31   736.27   292.40 o
   0  -1  11    30.70    13.97    32.60 <
   0  -1   9    69.70   -23.53    45.83 <
   0  -1   7   137.70    85.54    59.07 <
   0   1   3  5245.82  5281.85   507.35 o
   0  -1  -3  5354.62  5552.19   499.26 o
   0   1   5  1558.75  1702.94   407.11 o
   0  -1  -5  1555.46  1700.73   346.57 o
   0   1   7   139.32   158.09   112.99 <
   0   1   9    69.85    63.73    63.24 <
   0   1  11    30.71    39.46    12.01 o
   0  -2  10   199.14   187.99    19.61 o
   0   2   2 17953.40 18264.20  1426.71 o
   0  -2  -2 18646.40 18925.90  1426.71 o
   0   2   4 62952.00 61820.50  2280.39 o
   0  -2  -4 64203.60 64943.00  2139.46 o
   0   2   6  1116.25   930.39   315.20 o
   0  -2  -6   777.96   894.61   211.76 o
   0   2   8  3748.98  2623.52   551.71 o
   0   2  10   199.13   100.00   117.89 <
   0   3  -1  5416.34  5237.49   513.48 o
   0  -3   1  5491.98  5350.23   508.33 o
   0   3   1  5453.67  6091.90   684.80 o
   0  -3  -1  5454.65  5233.57   642.16 o
   0   3   3  6397.37  6391.65   834.80 o
   0  -3  -3  6531.79  6599.50   707.11 o
   0   3   5  4356.29  4050.97   769.12 o
   0  -3  -5  4274.89  4688.96   635.05 o
   0   3   7   451.61   412.01   246.57 <
   0  -3  -7   449.09   416.67   102.70 o
   0   3   9   311.44    16.91    57.35 <
   0   4  -4 53536.10 54892.00  1317.15 o
   0  -4   4 55171.60 55506.20  1434.56 o
   0   4  -2 79306.80 79770.20  1696.81 o
   0  -4   2 79016.80 80710.10  1652.20 o
   0   4   2 79189.10 72824.40  2731.86 o
   0  -4  -2 79134.50 74333.20  2523.52 o
   0   4   4 55178.70 54359.90  2663.72 o
   0  -4  -4 53528.90 55144.70  2384.55 o
   0   4   6   500.48   577.94   403.18 <
   0  -4  -6   394.77   590.44   230.39 o
   0   4   8   977.07   352.70   421.08 <
   0  -4  -8   998.00   905.64   270.83 o
   0   4  10    57.50   219.36   205.15 <
   0   5  -5   687.96   478.43   148.53 o
   0   5  -3  4936.12  5279.40   526.71 o
   0  -5   3  4766.79  5272.05   518.38 o
   0   5  -1  2080.81  2080.63   453.18 o
   0  -5   1  2200.05  2247.30   443.14 o
   0   5   1  2196.34  2209.31   579.66 o
   0  -5  -1  2084.52  2331.12   517.89 o
   0   5   3  4817.34  4432.34   903.92 o
   0  -5  -3  4885.58  5605.13   731.13 o
   0   5   5   694.32  1042.40   458.82 o
   0  -5  -5   694.09   718.14    95.59 o
   0   5   7    71.66   351.71   271.08 <
   0  -5  -7    89.63    -1.72   101.22 <
   0   5   9    50.45    33.09   141.18 <
   0  -5  -9    55.87  -184.07   324.26 <
   0   6  -6   246.84   454.66   182.84 o
   0  -6   6   307.95   136.03   182.84 <
   0   6  -4  1653.59  1134.56   301.96 o
   0  -6   4  1620.63  1360.05   322.30 o
   0   6  -2  1130.64   747.30   269.61 o
   0  -6   2  1216.35  1106.86   318.14 o
   0   6   0  3345.28  3821.56   686.76 o
   0  -6   0  3387.95  3859.06   606.37 o
   0   6   2  1193.41  1318.87   497.30 o
   0  -6  -2  1153.58  1263.97   419.61 o
   0   6   4  1621.03  1439.95   521.81 o
   0  -6  -4  1653.18  1120.83   293.87 o
   0   6   6   308.30   946.57   488.97 <
   0  -6  -6   246.50   166.67   221.81 <
   0   6   8   349.02   156.37   201.96 <
   0  -6  -8   299.29  -416.18   320.83 <
   0   7  -7   179.75    20.83    42.40 <
   0   7  -5   307.32   145.10   133.33 <
   0  -7   5   309.25   436.76   242.16 <
   0   7  -3   555.03   577.21   292.40 <
   0  -7   3   555.31   395.34   217.65 <
   0   7  -1   424.04   162.50   134.07 <
   0  -7   1   421.88    99.75   125.00 <
   0   7   1   424.47   122.79   184.80 <
   0  -7  -1   421.46    38.48   106.37 <
   0   7   3   546.81   867.89   436.27 <
   0  -7  -3   563.54   316.91   287.50 <
   0   7   5   313.27   371.57   429.41 <
   0  -7  -5   303.30   395.59   235.54 <
   0   7   7   181.08   149.26   211.03 <
   0  -7  -7   180.37  -283.33   302.94 <
   0   8  -6   108.05   481.13   384.31 <
   0   8  -4   860.14  1385.54   445.59 o
   0  -8   4   932.27  1454.65   438.73 o
   0   8  -2  2957.70  3903.42   722.55 o
   0  -8   2  2927.65  4382.34   722.30 o
   0   8   0  7387.70  7480.62  1083.82 o
   0  -8   0  7381.01  7868.85  1051.71 o
   0   8   2  2925.30  4580.14   968.14 o
   0  -8  -2  2960.05  3361.76   954.66 o
   0   8   4   934.81  1475.00   677.45 o
   0  -8  -4   857.59  1323.04   311.76 o
   0   8   6   109.85   290.69   281.62 <
   0  -8  -6   107.89   175.49   195.83 <
   0   9  -5    36.99   -75.00   114.71 <
   0   9  -3   411.02   328.19   111.27 o
   0  -9   3   406.69   396.32   106.13 o
   0   9  -1    58.76    95.59    83.82 <
   0  -9   1    63.93    25.00    26.23 <
   0   9   1    63.83    43.87   157.60 <
   0  -9  -1    58.86    39.95   141.67 <
   0   9   3   407.98   154.66   217.40 <
   0  -9  -3   409.74   209.07   209.07 <
   0   9   5    36.15    -2.94    29.41 <
   0  -9  -5    38.95    50.98   104.90 <
   0  10  -4    41.03   327.45   233.82 <
   0 -10   4    39.78   146.57   151.47 <
   0  10  -2   149.33    63.48   164.95 <
   0 -10   2   154.22    48.53   111.03 <
   0  10   0   146.89   161.27    43.87 o
   0 -10   0   145.02    62.50   177.21 <
   0  10   2   151.49   -39.71    94.85 <
   0 -10  -2   152.06   146.08   201.71 <
   0  10   4    40.58  -104.66   246.57 <
   0 -10  -4    40.24    53.92   166.42 <
   0  11  -1    52.67   214.21   271.57 <
   0 -11   1    51.80     1.96    96.32 <
   0  11   1    52.14     2.94    75.00 <
   0 -11  -1    52.33   -37.74    94.12 <
   1 -11   0    77.01   -61.52   115.93 <
  -1  11   0    77.35   109.80   195.83 <
   1 -10  -3    90.36   -24.02   134.80 <
  -1  10   3    91.53  -101.71   169.61 <
   1 -10  -1    67.48    64.95    98.28 <
  -1  10   1    69.59   -31.37   150.00 <
   1 -10   1    69.72   -46.57    72.79 <
  -1  10  -1    67.35    56.86    88.73 <
   1 -10   3    91.10  -126.71   122.30 <
  -1  10  -3    90.78    37.01    71.81 <
   1  -9  -6    18.94   -36.76   165.44 <
  -1   9   6    20.11   -51.96    50.24 <
   1  -9  -4    65.63  -117.16   147.30 <
  -1   9   4    65.05  -119.12   167.65 <
   1  -9  -2    53.98    39.71   118.63 <
  -1   9   2    51.53   103.68   129.17 <
   1  -9   0    80.10    -8.58    23.53 <
  -1   9   0    80.23   112.99   150.00 <
   1  -9   2    51.08   -74.26   123.53 <
  -1   9  -2    54.43   -12.01    56.62 <
   1  -9   4    65.68   -64.46    81.86 <
  -1   9  -4    65.00    21.57   127.45 <
   1  -9   6    20.07   -49.26    60.54 <
  -1   9  -6    18.99   121.57    97.30 <
   1  -8  -7    88.31   100.74   108.58 <
  -1   8   7    86.86    -2.45   111.27 <
   1  -8  -5   151.78  -252.94   171.81 <
  -1   8   5   158.65    37.74   215.44 <
   1  -8  -3    60.43    -5.88    76.23 <
  -1   8   3    63.69   119.61   175.24 <
   1  -8  -1   184.17   -48.77   112.75 <
  -1   8   1   175.14   -81.13    83.09 <
   1  -8   1   176.04   170.83   154.66 <
  -1   8  -1   183.27    72.30    99.75 <
   1  -8   3    64.52    63.73    96.32 <
  -1   8  -3    59.61    46.57   114.95 <
   1  -8   5   155.91   -83.09    80.39 <
  -1   8  -5   154.52   -20.10    59.56 <
   1  -8   7    88.20   -14.95    40.20 <
   1  -7  -8    32.54  -207.11   321.57 <
  -1   7   8    32.34   -11.03    48.04 <
   1  -7  -6   127.97   306.13   238.73 <
  -1   7   6   127.69    84.07   167.16 <
   1  -7  -4   188.83  -130.88   167.65 <
  -1   7   4   193.72     9.31   123.28 <
   1  -7  -2  1073.17   852.69   410.54 o
  -1   7   2  1073.18   715.93   375.73 <
   1  -7   0    68.03    56.62    57.35 <
  -1   7   0    68.09   -18.14    84.80 <
   1  -7   2  1071.96   809.56   331.37 o
  -1   7  -2  1074.40   841.66   316.42 o
   1  -7   4   190.21   226.71    44.12 o
  -1   7  -4   192.34    31.37    60.54 <
   1  -7   6   128.39   178.68    36.27 o
  -1   7  -6   127.27   176.96    44.85 o
   1  -7   8    32.45   -73.77   116.18 <
   1  -6  -9    11.90    38.73    31.13 <
  -1   6   9    11.74  -206.13   137.99 <
   1  -6  -7   124.93    13.97   134.31 <
  -1   6   7   142.68  -108.33   170.34 <
   1  -6  -5   275.89   235.78    94.12 o
  -1   6   5   243.37   237.50   139.21 <
   1  -6  -3  1473.32  1496.57    64.95 o
  -1   6   3  1520.81  1203.18   147.06 o
   1  -6  -1   206.92    80.39   124.75 <
  -1   6   1   247.05    65.69    87.25 <
   1  -6   1   247.43    81.13    85.54 <
  -1   6  -1   206.54    85.78    97.55 <
   1  -6   3  1517.92  1554.41    99.51 o
  -1   6  -3  1476.22  1512.50    58.33 o
   1  -6   5   248.36   175.49    82.60 o
  -1   6  -5   270.90    55.39    57.84 <
   1  -6   7   141.57    48.28    58.33 <
   1  -5  -8    87.00  -415.68   312.99 <
  -1   5   8    92.16   -10.29    69.12 <
   1  -5  -6   199.77   228.92   197.30 <
  -1   5   6   208.91     9.31   198.77 <
   1  -5  -4   625.88   663.48    97.55 o
  -1   5   4   623.20   715.44   112.50 o
   1  -5  -2   963.44   843.14   139.21 o
  -1   5   2   904.19   935.54    77.94 o
   1  -5   0  2338.30  2249.75   473.77 o
  -1   5   0  2341.02  2416.17   427.20 o
   1  -5   2   899.22   918.14    69.36 o
  -1   5  -2   968.42   945.34    63.48 o
   1  -5   4   620.48   598.04    67.16 o
  -1   5  -4   628.60   663.72    71.57 o
   1  -5   6   209.54   185.78    22.79 o
   1  -4  -9    57.54   -75.00   152.94 <
  -1   4   9    56.56    15.69    50.24 <
   1  -4  -7   128.02   -23.04   129.17 <
  -1   4   7   120.42    48.28    58.33 <
   1  -4  -5   462.20   482.84    85.29 o
  -1   4   5   489.71   499.75    96.08 o
   1  -4  -3   629.13   613.72   126.22 o
  -1   4   3   758.89   356.86   197.79 <
   1  -4  -1   488.53   359.56   102.70 o
  -1   4   1   421.80   385.29   112.99 o
   1  -4   1   423.03   415.44   100.25 o
  -1   4  -1   487.31   319.12   104.41 o
   1  -4   3   760.64   507.11   108.58 o
  -1   4  -3   627.38   761.27   104.66 o
   1  -4   5   492.49   613.72    82.60 o
   1  -3 -10    43.70  -266.91   346.81 <
  -1   3  10    39.62   -23.77    76.96 <
   1  -3  -8    70.07   161.27   226.71 <
  -1   3   8    69.65   -87.01    70.10 <
   1  -3  -6   265.05   -14.46    80.64 <
  -1   3   6   265.32    11.27   141.67 <
   1  -3  -4  1463.36  1447.79    49.51 o
  -1   3   4  1487.21  1442.64   149.26 o
   1  -3  -2 13119.60 13699.20  1227.69 o
  -1   3   2 13124.60 14006.10  1173.28 o
   1  -3   0  4434.15  3929.89   481.62 o
  -1   3   0  4464.53  4398.27   457.60 o
   1  -3   2 13099.90 13830.10   678.43 o
  -1   3  -2 13144.40 13947.80   625.49 o
   1  -3  10    39.48    -7.84    11.03 <
   1  -2  -9    59.64    13.24   123.04 <
  -1   2   9    58.66    72.06    58.82 <
   1  -2  -7   501.19    77.70   162.99 <
  -1   2   7   586.00   553.92   238.97 o
   1  -2  -5  1295.79  1388.97   147.55 o
  -1   2   5  1130.46  1104.90   150.49 o
   1  -2  -3 13724.70 14668.60  1129.65 o
  -1   2   3 14317.60 14810.00  1072.06 o
   1  -2   9    58.60   -50.98    48.04 <
   1  -1 -10    57.48   -52.94   122.30 <
  -1   1  10    58.68    -6.13    57.84 <
   1  -1  -8   106.86    89.71   131.86 <
  -1   1   8   115.92     2.45    61.76 <
   1  -1  -6    73.47    23.04    92.16 <
  -1   1   6    75.81    42.40    59.31 <
   1  -1  -4   374.10   916.42   315.69 o
  -1   1   4   388.23   939.95   299.75 o
   1  -1   8   115.59   138.73   131.86 <
   1  -1  10    58.77    59.07    98.28 <
  -1   0  11    83.75    -6.62    29.90 <
   1   0  -9   105.10    35.05   182.11 <
  -1   0   9   105.89    58.82    58.33 <
   1   0  -7   593.87   645.59    43.14 o
  -1   0   7   568.73   391.42    95.34 o
   1   0  -5  1540.07   993.63   232.84 o
  -1   0   5  1571.38  1413.23   232.11 o
   1   0  -3  2975.46  3056.12   346.32 o
  -1   0   3  3346.27  3169.60   302.94 o
   1   0   7   568.75   375.49   158.09 o
   1   0   9   106.10    13.73    92.65 <
   1   0  11    83.72   164.95   193.87 <
  -1  -1  10    58.68     3.43    30.88 <
   1   1  -8   106.86    65.20    50.98 <
  -1  -1   8   115.92    -9.80    30.88 <
   1   1  -6    73.54    30.88    29.90 <
  -1  -1   6    75.74    29.41    29.66 <
   1   1   6    77.47  -144.12   215.69 <
   1   1   8   115.59   647.79   312.74 o
   1   1  10    58.77   319.85   259.80 <
   1   2   5  1130.98  -457.11   397.79 <
   1   2   7   586.95   595.59   634.07 <
   1   2   9    58.58   -46.57   113.72 <
   1   3   4  1482.99  1167.64   408.58 o
   1   3   6   261.43   425.49   367.40 <
   1   3   8    69.67    43.14   126.71 <
   1   3  10    39.48   202.21   199.26 <
   1   4  -3   630.12   697.79   351.47 <
   1   4  -1   487.35 -1535.78  1303.67 <
   1   4   1   421.84  -379.17   624.75 <
   1   4   3   761.63   558.58   397.30 <
   1   4   5   489.72  1065.19   572.55 <
   1   4   7   120.88   608.09   412.50 <
   1   4   9    56.56   318.63   362.25 <
   1   5  -4   628.21   588.72   325.98 <
   1   5  -2   968.86   192.89   186.03 <
   1   5   0  2338.59  2028.67  1260.05 <
   1   5   2   904.64   369.61   443.38 <
   1   5   4   622.81  1563.23   754.66 o
   1   5   6   209.51   959.31   545.10 <
   1   5   8    92.19   -33.82   252.21 <
   1   6  -7   126.00   -12.99    46.08 <
   1   6  -5   271.05    54.66    99.26 <
   1   6  -3  1476.03  1766.66   326.71 o
   1   6  -1   206.51   255.39   298.04 <
   1   6   1   247.02  1279.16   725.49 <
   1   6   3  1520.63  1867.89   895.59 o
   1   6   5   243.51  -191.67   289.95 <
   1   6   7   142.64   124.02   120.10 <
   1   6   9    11.75   692.40   573.77 <
   1   7  -8    32.42    85.54    61.27 <
   1   7  -6   127.20    47.79    76.23 <
   1   7  -4   192.16    67.65    69.36 <
   1   7  -2  1073.79  1108.09   479.90 o
   1   7   0    67.45    50.74   141.42 <
   1   7   2  1072.57  2041.91   964.21 o
   1   7   4   193.54   288.97   359.56 <
   1   7   6   127.61   -44.85   104.17 <
   1   7   8    32.33   389.95   494.61 <
   1   8  -7    86.98   241.42   309.56 <
   1   8  -5   154.52   -17.89    46.32 <
   1   8  -3    59.62    59.56   125.98 <
   1   8  -1   183.27  -110.05   173.28 <
   1   8   1   175.14    45.34   115.69 <
   1   8   3    63.70   386.52   402.70 <
   1   8   5   158.64   360.29   493.87 <
   1   8   7    86.86   585.78   675.49 <
   1   9  -6    18.99   138.24   169.36 <
   1   9  -4    64.99   -38.97    96.81 <
   1   9  -2    54.40    43.14    95.83 <
   1   9   0    80.17   -86.76   231.13 <
   1   9   2    51.50   378.68   580.64 <
   1   9   4    65.04   288.73   653.92 <
   1   9   6    20.12   882.84  1089.21 <
   1  10  -3    90.78   180.64   218.38 <
   1  10  -1    67.35   535.05   434.80 <
   1  10   1    69.59   691.42  1523.04 <
   1  10   3    91.53   733.33   804.41 <
   1  11   0    77.35  1025.73   742.89 <
   2 -10  -4   101.76   189.46   190.44 <
  -2  10   4    98.55   -45.59    96.08 <
   2 -10  -2   230.60   257.60   216.67 <
  -2  10   2   233.91   107.35   126.96 <
   2 -10   0    87.43   -53.92    97.79 <
  -2  10   0    81.87    -3.68   101.22 <
   2 -10   2   229.70    62.01   117.65 <
  -2  10  -2   234.82   -38.73    75.49 <
   2 -10   4   101.56    85.54   132.35 <
  -2  10  -4    98.75   -13.48   147.06 <
   2  -9  -5    21.01  -308.82   232.11 <
  -2   9   5    21.62    46.57   107.11 <
   2  -9  -3    95.89    36.76    67.16 <
  -2   9   3    96.33   -96.57   151.96 <
   2  -9  -1    33.52   136.03   192.16 <
  -2   9   1    31.63    21.08    91.18 <
   2  -9   1    31.53    66.42   100.00 <
  -2   9  -1    33.62   -95.59   142.89 <
   2  -9   3    96.76   -26.47   113.97 <
  -2   9  -3    95.46   -82.11   118.14 <
   2  -9   5    21.28    49.51    43.87 <
  -2   9  -5    21.35    19.61    88.73 <
   2  -8  -6   274.26   -57.84   147.79 <
  -2   8   6   274.60    60.54   187.74 <
   2  -8  -4   191.91   -23.53    91.42 <
  -2   8   4   155.28   522.79   307.60 <
   2  -8  -2  2019.88  2559.31   730.15 o
  -2   8   2  2055.41  2025.73   583.33 o
   2  -8   0  3109.52  4090.43   793.63 o
  -2   8   0  3085.84  3858.32   806.62 o
   2  -8   2  2031.84  1681.61   441.42 o
  -2   8  -2  2043.45  2655.14   551.96 o
   2  -8   4   158.45   512.01   238.24 o
  -2   8  -4   188.74   703.18   428.68 <
   2  -8   6   275.14    90.44    91.42 <
   2  -7  -7    25.11    26.72    99.75 <
  -2   7   7    22.81    51.72   131.37 <
   2  -7  -5   310.86   133.09   144.85 <
  -2   7   5   325.90   163.97   159.07 <
   2  -7  -3   309.04    84.56   144.36 <
  -2   7   3   318.85   121.81   147.06 <
   2  -7  -1   639.18   932.35   359.80 o
  -2   7   1   653.43  1092.15   399.75 o
   2  -7   1   662.20   751.22   295.34 o
  -2   7  -1   630.41   820.34   283.82 o
   2  -7   3   313.43    58.82    98.28 <
  -2   7  -3   314.45   132.35   112.25 <
   2  -7   5   328.98   140.20   112.01 <
   2  -7   7    22.77     3.68    12.50 <
   2  -6  -8   273.99  -146.57   192.40 <
  -2   6   8   236.01    57.35   161.03 <
   2  -6  -6   206.71    25.98   173.77 <
  -2   6   6   152.24   114.46   162.26 <
   2  -6  -4  1477.54  1832.10   188.73 o
  -2   6   4  1415.57  1350.98   240.93 o
   2  -6  -2   596.77   704.90   341.67 o
  -2   6   2   553.90   654.90   295.83 o
   2  -6   0  1336.88   877.20   323.28 o
  -2   6   0  1304.87   681.86   272.79 o
   2  -6   2   527.94   606.13   240.69 o
  -2   6  -2   622.72   281.86   156.37 <
   2  -6   4  1427.91   833.09   388.73 o
  -2   6  -4  1465.20   933.33   388.73 o
   2  -6   6   152.22   120.34    72.30 <
   2  -6   8   235.64   233.58    59.31 o
   2  -5  -9    68.37   473.28   434.56 <
  -2   5   9    72.79    78.68    40.20 <
   2  -5  -7   209.16   257.60    53.92 o
  -2   5   7   201.85   318.38   246.32 <
   2  -5  -5   492.42  -123.28   165.20 <
  -2   5   5   490.92    71.08   116.91 <
   2  -5  -3  3124.35  2990.19   632.60 o
  -2   5   3  3049.57  3803.42   684.80 o
   2  -5  -1  2036.52  1338.72   590.44 o
  -2   5   1  2065.83  1516.42   559.07 o
   2  -5   1  2049.23  1251.96   549.51 o
  -2   5  -1  2053.12  1497.55   567.89 o
   2  -5   3  3051.88  3105.14   458.33 o
  -2   5  -3  3122.04  3408.82   402.94 o
   2  -5   5   493.03   501.22    39.95 o
   2  -5   7   200.53   166.42    79.41 o
   2  -5   9    72.87   134.31    65.20 o
   2  -4 -10    53.25   274.26   190.20 <
  -2   4  10    63.83    99.75   107.35 <
   2  -4  -8   882.01   808.82   132.11 o
  -2   4   8   899.86   817.40   231.62 o
   2  -4  -6   470.95  -237.25   196.57 <
  -2   4   6   515.29   215.69   164.21 <
   2  -4  -4 14661.30 14616.40  1356.37 o
  -2   4   4 14017.10 16260.30  1332.35 o
   2  -4  -2 21655.40 21450.90  1404.41 o
  -2   4   2 21930.20 20784.30  1324.26 o
   2  -4   0 77237.50 77589.00  2207.35 o
  -2   4   0 77359.00 77015.80  1985.29 o
   2  -4   2 21890.80 21557.30  1044.61 o
  -2   4  -2 21694.80 21362.70   882.35 o
   2  -4   4 14041.60 14495.30  1149.75 o
   2  -3  -9    74.43   -50.24   146.32 <
  -2   3   9    64.92    12.99    25.00 <
   2  -3  -7   224.32   -15.69    50.49 <
  -2   3   7   219.43    69.85   102.94 <
   2  -3  -5  2872.21  2013.23   492.16 o
  -2   3   5  2968.35  3199.50   547.30 o
   2  -3  -3  3434.71  3880.38   516.91 o
  -2   3   3  3524.34  3614.45   530.88 o
   2  -3  -1 14194.80 14976.70   979.41 o
  -2   3   1 14341.40 13613.70   884.31 o
   2  -3   1 14409.10 14564.40   885.29 o
   2  -2 -10   267.32   280.39    32.35 o
  -2   2  10   226.39   268.63    40.20 o
   2  -2  -8  1714.88   579.90   343.38 <
  -2   2   8  1485.31  1315.93   332.11 o
   2  -2  -6   715.52    93.38   120.59 <
  -2   2   6   465.61   388.23   184.07 o
   2  -2  -4 14874.80 15663.00  1168.38 o
  -2   2   4 14472.70 14798.50  1043.63 o
   2  -2  -2 11455.10 10935.80   925.98 o
  -2   2   2 11462.10 11987.20   835.05 o
   2  -1  -9    75.71  -153.92   182.11 <
  -2   1   9    71.82    37.01    35.29 <
   2  -1  -7   352.65    94.12   125.00 <
  -2   1   7   348.23   699.51   210.78 o
   2  -1  -5   604.99   311.76   196.57 <
  -2   1   5   553.79   287.01   198.28 <
   2  -1  -3 13771.70 13928.90   844.12 o
  -2   1   3 13760.80 13347.00   772.06 o
   2   0 -10   158.14   142.65   189.71 <
  -2   0  10   184.60    61.52    59.56 <
   2   0  -8  3122.40  2291.42   513.48 o
  -2   0   8  3146.57  3342.15   395.10 o
   2   0  -6   610.40   572.79   189.46 o
  -2   0   6   830.80   596.08   195.59 o
   2   0  -4 75695.50 75485.90  1601.96 o
   2   0   4 74020.00 73606.00  1601.96 o
   2   1  -9    75.78   -28.92   214.71 <
   2   1  -7   354.18   103.43   107.84 <
   2   1  -5   603.87   716.66    97.55 o
   2   2 -10   267.33   303.43   128.19 o
   2   2  -8  1714.91  1287.50   377.45 o
   2   2  -6   715.45   579.41   293.87 <
   2   3  -9    74.37     7.60    38.97 <
   2   3  -7   223.84   212.50    40.44 o
   2   7  -7    25.14    79.41   109.80 <
   2   7  -5   307.77  1504.16   609.07 o
   2   8  -6   273.73   229.66   180.88 <
   2   8  -4   188.82   738.23  1365.68 <
   2   9  -5    21.36   -54.17   109.07 <
   2   9  -3    95.46   517.65  1225.73 <
   2  10  -4    98.75   451.71   388.97 <
   2  10  -2   234.82 -3699.01  2051.96 <
   3 -10  -3    51.25   -41.18   129.66 <
  -3  10   3    49.68   -27.70   163.97 <
   3 -10  -1    62.46    40.20    71.57 <
  -3  10   1    59.47  -116.67   162.50 <
   3 -10   1    59.04     7.11    38.24 <
  -3  10  -1    62.90    -3.68    73.53 <
   3 -10   3    50.13    60.54    88.24 <
  -3  10  -3    50.80  -259.56   220.34 <
   3  -9  -4    94.16    17.65    72.79 <
  -3   9   4    93.46   -50.49   122.06 <
   3  -9  -2    88.46   148.77   174.26 <
  -3   9   2    91.11   -33.33    64.71 <
   3  -9   0   280.96   167.89   153.92 <
  -3   9   0   278.24    83.82   126.71 <
   3  -9   2    90.17    64.95    81.62 <
  -3   9  -2    89.40   138.48   135.78 <
   3  -9   4    94.35    36.52    79.90 <
  -3   9  -4    93.28    14.95    96.81 <
   3  -8  -7    83.07  -302.20   310.78 <
  -3   8   7    83.78   -75.98   182.11 <
   3  -8  -5   102.96  -129.90   253.92 <
  -3   8   5    96.11   -45.10   192.40 <
   3  -8  -3    80.98   117.65    68.14 <
  -3   8   3    75.64   178.19   179.90 <
   3  -8  -1    79.28   -47.30   107.35 <
  -3   8   1    79.72   -71.08   112.75 <
   3  -8   1    79.67   -74.51    89.46 <
  -3   8  -1    79.33    76.96   110.54 <
   3  -8   3    76.92    18.14    42.65 <
  -3   8  -3    79.69    12.01    82.84 <
   3  -8   5    93.92   -13.97    25.49 <
   3  -8   7    84.72   -19.61    54.17 <
   3  -7  -8    23.45  -219.85   264.46 <
  -3   7   8    25.76   -46.57    95.83 <
   3  -7  -6   113.45  -191.91   226.96 <
  -3   7   6   112.53   -70.83   132.60 <
   3  -7  -4    70.05    90.69    32.35 o
  -3   7   4    61.69    18.63    97.79 <
   3  -7  -2   163.53   112.75    74.75 <
  -3   7   2   165.85   116.91    87.01 <
   3  -7   0   691.23   595.10   288.48 o
  -3   7   0   691.06   360.78   241.91 <
   3  -7   2   165.60    25.49    66.91 <
  -3   7  -2   163.78   203.68    81.62 o
   3  -7   4    60.90    79.66    37.01 o
   3  -7   6   112.64   -26.96    31.62 <
   3  -7   8    25.88   -22.55    38.97 <
   3  -6  -7    80.88    -2.21    72.30 <
  -3   6   7    66.37   -15.69    83.09 <
   3  -6  -5   467.71   423.77    62.50 o
  -3   6   5   470.51   399.26   137.50 o
   3  -6  -3   367.66   200.00   166.18 <
  -3   6   3   351.91   124.02   126.96 <
   3  -6  -1  1066.30  1006.62   128.43 o
  -3   6   1   972.06  1108.82   132.60 o
   3  -6   1   971.60   998.04   133.33 o
  -3   6  -1  1066.76  1194.11   144.12 o
   3  -6   3   351.38    33.58    67.16 <
   3  -6   5   472.00   469.12    98.28 o
   3  -6   7    65.87   477.94   303.43 <
   3  -5  -8    29.52  -255.15   228.92 <
  -3   5   8    29.93   -74.51   109.07 <
   3  -5  -6   296.18  -195.83   163.48 <
  -3   5   6   270.92   108.82   144.85 <
   3  -5  -4   438.52   157.84   132.11 <
  -3   5   4   450.31   322.79   197.06 <
   3  -5  -2  3039.84  3689.70   686.27 o
  -3   5   2  3068.67  3558.08   589.46 o
   3  -5   0  3490.78  3913.23   629.90 o
  -3   5   0  3475.76  3649.01   540.20 o
   3  -5   2  3084.72  3991.90   622.30 o
   3  -5   4   451.84  1094.12   359.56 o
   3  -4  -9   178.78  -206.62   340.93 <
  -3   4   9   175.24   176.23    52.21 o
   3  -4  -7   181.51   347.30    81.37 o
  -3   4   7   212.81    84.80   111.03 <
   3  -4  -5   976.74   990.19   310.05 o
  -3   4   5   814.99   330.15   193.38 <
   3  -4  -3   766.73   825.24   334.80 o
  -3   4   3   747.41   872.06   420.59 o
   3  -4  -1  1130.02   947.55   415.93 o
  -3   4   1  1027.27   828.18   157.60 o
   3  -4   1  1027.25   791.91   295.59 o
   3  -3 -10    48.76  -143.38   232.84 <
  -3   3  10    53.23    31.86    39.71 <
   3  -3  -8    41.43   -30.64   126.96 <
  -3   3   8    54.14    51.47    71.08 <
   3  -3  -6   238.57    65.20   114.71 <
  -3   3   6   234.62   144.61   134.56 <
   3  -3  -4   194.60    68.38   121.08 <
  -3   3   4   158.90   264.70   161.03 <
   3  -3  -2  1133.57  1008.82   299.51 o
  -3   3   2  1109.92  1031.62   308.58 o
   3  -2  -9   162.88    98.77    28.68 o
  -3   2   9   166.98    36.76    61.76 <
   3  -2  -7   402.27   778.67   569.61 <
  -3   2   7   350.19   872.79   302.20 o
   3  -2  -5  3070.73  2284.31   475.49 o
  -3   2   5  3100.32  3364.45   480.88 o
   3  -2  -3  2706.44  2468.38   334.80 o
  -3   2   3  2739.73  2681.61   290.69 o
   3  -1 -10    60.85  -298.28   319.85 <
  -3   1  10    56.71    32.84    33.82 <
   3  -1  -8    22.15     4.17    43.14 <
  -3   1   8    29.88    27.70    43.38 <
   3  -1  -6   490.33   481.62    72.06 o
  -3   1   6   462.58   283.58    88.73 o
   3  -1  -4   831.60   935.54   104.90 o
   3   0  -9   474.70   358.33   295.83 <
   3   0  -7   626.59   751.71   333.58 o
   3   0  -5  4848.55  5095.58   826.22 o
   3   1 -10    60.85  -783.33   517.40 <
   3   1  -8    22.13     3.92    85.05 <
   3   1  -6   490.79   418.87    95.34 o
   3   2  -9   162.87   -29.41   135.29 <
   3   2  -7   402.43   417.40    30.88 o
   3   3 -10    48.76 -1326.22  3969.35 <
   3   3  -8    41.44    87.50    54.17 <
   3   4  -9   178.79   223.77   120.10 <
   4 -10  -2    56.28  -112.99   205.64 <
  -4  10   2    55.58     8.09   111.03 <
   4 -10   0    18.99   -19.85    47.79 <
  -4  10   0    20.04    85.78    93.63 <
   4 -10   2    56.67   187.99   186.52 <
  -4  10  -2    55.20    19.85    22.55 <
   4  -9  -5    26.02    10.78   129.66 <
  -4   9   5    24.95  -138.97   157.60 <
   4  -9  -3   171.07   -90.93   200.24 <
  -4   9   3   168.59   172.79    80.88 o
   4  -9  -1    50.48  -145.10   133.82 <
  -4   9   1    50.74   216.42   205.39 <
   4  -9   1    50.63  -109.31   174.51 <
  -4   9  -1    50.59   161.03   138.48 <
   4  -9   3   168.21   116.42   118.63 <
  -4   9  -3   171.45  -106.62   117.89 <
   4  -9   5    25.88    13.73    11.03 <
   4  -8  -6    56.63   -85.29   252.21 <
  -4   8   6    55.49    55.39   146.08 <
   4  -8  -4   189.82  -106.86   134.07 <
  -4   8   4   192.85   297.79   247.30 <
   4  -8  -2   983.02  1019.12   473.53 o
  -4   8   2   986.47  1099.02   402.94 o
   4  -8   0  1282.40  1082.35   404.66 o
  -4   8   0  1284.74  1614.95   445.10 o
   4  -8   2   988.47   837.25   354.41 o
  -4   8  -2   981.02  1151.71   331.37 o
   4  -8   4   191.68   -17.65    90.69 <
   4  -8   6    55.43    63.73    75.49 <
   4  -7  -7    76.04   -76.96   187.74 <
  -4   7   7    75.71    60.54   147.79 <
   4  -7  -5    54.13   101.22   128.68 <
  -4   7   5    52.55    13.97    98.28 <
   4  -7  -3   198.55   357.11   259.56 <
  -4   7   3   196.26    51.47   111.03 <
   4  -7  -1   142.87   118.87    55.15 o
  -4   7   1   154.93   216.67    47.30 o
   4  -7   1   154.12   215.93    92.16 o
  -4   7  -1   143.67     7.11    47.30 <
   4  -7   3   199.39    96.08   110.29 <
   4  -7   5    50.97   -30.88    27.21 <
   4  -7   7    75.95  -273.04   224.02 <
   4  -6  -8    85.45  -192.89   240.93 <
  -4   6   8    91.01   232.35   187.50 <
   4  -6  -6   240.67    70.34    61.76 <
  -4   6   6   261.47   117.65   146.32 <
   4  -6  -4   168.39   182.60   165.20 <
  -4   6   4   199.36   171.08   179.66 <
   4  -6  -2   165.18   408.82   235.05 <
  -4   6   2   169.84   300.98   185.05 <
   4  -6   0   813.54   749.51   389.46 <
  -4   6   0   802.39   813.72   413.73 <
   4  -6   2   172.38   279.17   198.77 <
   4  -6   4   199.00   296.08   273.53 <
   4  -5  -9    23.79   156.13    94.36 <
  -4   5   9    25.00   -34.07   114.71 <
   4  -5  -7   101.30    18.38   132.35 <
  -4   5   7    83.29   119.12   137.26 <
   4  -5  -5   197.18  -102.21    68.63 <
  -4   5   5   187.75   175.49   145.83 <
   4  -5  -3   996.86   176.71   172.30 <
  -4   5   3   965.24   311.52   185.29 <
   4  -5  -1   309.66    52.70   121.57 <
  -4   5   1   305.45   290.20    65.69 o
   4  -5   1   309.68   283.09   232.35 <
   4  -4  -8   133.32   154.41    55.15 o
  -4   4   8   122.71   270.59   180.88 <
   4  -4  -6    37.77   145.34   166.91 <
  -4   4   6    30.78   357.84   182.35 <
   4  -4  -4  4938.63  5184.30   864.70 o
  -4   4   4  4941.77  5302.44   824.51 o
   4  -4  -2 11756.50 13236.70  1556.61 o
  -4   4   2 11870.30 13268.40  1238.23 o
   4  -3  -9   114.56   -89.95    92.65 <
  -4   3   9   122.95    41.91    70.59 <
   4  -3  -7    65.52    17.65    69.61 <
  -4   3   7    60.08   130.39   106.62 <
   4  -3  -5   581.48   817.16   333.82 o
  -4   3   5   571.01   570.34   224.75 o
   4  -3  -3   702.00   300.00   172.79 <
   4  -2 -10   162.34  -358.82   305.39 <
  -4   2  10   191.60    12.75    50.49 <
   4  -2  -8   290.32   170.59   147.55 <
  -4   2   8   321.54   210.05   297.06 <
   4  -2  -6  1460.73   932.35   344.85 o
   4  -2  -4  3167.26  3123.28   136.52 o
   4  -1  -9    82.30   -27.45   199.26 <
   4  -1  -7   257.05    96.81    64.95 <
   4   0 -10   193.39  -162.74   221.32 <
   4   0  -8   628.54   639.95   234.07 o
   4   1  -9    82.33   140.20   105.64 <
   4   2 -10   162.34    54.17    85.78 <
   5  -9  -4    10.53    79.90   197.30 <
  -5   9   4    10.73  -200.24   166.42 <
   5  -9  -2    53.64    98.04   182.11 <
  -5   9   2    53.42   -87.25   143.14 <
   5  -9   2    53.91   -14.95    79.90 <
   5  -9   4    10.84    11.03    85.05 <
   5  -8  -5    82.36   -34.31   243.14 <
  -5   8   5    85.86   -37.99    94.61 <
   5  -8  -3    62.64    30.64   101.71 <
  -5   8   3    66.24   -70.59   119.61 <
   5  -8  -1   116.56   -53.19   109.56 <
  -5   8   1   116.82   110.54   124.51 <
   5  -8   1   117.35   -33.33    56.86 <
   5  -8   3    66.28  -107.84   157.11 <
   5  -8   5    84.97   -13.24   128.92 <
   5  -7  -6    39.77  -205.39   248.77 <
  -5   7   6    40.90  -120.83   180.39 <
   5  -7  -4    99.11   -79.41   165.69 <
  -5   7   4   105.40    -4.41    81.13 <
   5  -7  -2   189.00   462.01   341.42 <
  -5   7   2   189.17   413.48   216.42 <
   5  -7   0   247.40   415.93   279.66 <
   5  -7   2   187.78   270.34   230.64 <
   5  -6  -7    52.68  -607.84   414.21 <
  -5   6   7    58.54    -2.94    73.28 <
   5  -6  -5    95.80    23.04   227.45 <
  -5   6   5   100.28    54.66    83.58 <
   5  -6  -3   388.28    67.65    97.06 <
  -5   6   3   406.84   135.05   136.03 <
   5  -6  -1   246.21   -90.44   121.32 <
   5  -5  -8    74.92   -39.22   187.50 <
  -5   5   8    66.20    -5.15    60.05 <
   5  -5  -6    92.68   130.88   216.18 <
  -5   5   6   116.44   125.25   143.87 <
   5  -5  -4    86.80   151.71   197.79 <
  -5   5   4    92.34   150.49   148.04 <
   5  -5  -2   468.06   -31.37   112.50 <
   5  -4  -9    24.05   -63.73   183.82 <
  -5   4   9    33.15    11.52    86.27 <
   5  -4  -7    34.82   -28.92    30.39 <
  -5   4   7    19.64   -40.69    70.34 <
   5  -4  -5   216.01    61.76   111.03 <
  -5   4   5   243.98   122.06   122.55 <
   5  -4  -3   277.06  -261.03   212.01 <
   5  -3  -8    82.74  -239.46   237.01 <
   5  -3  -6    69.39   -63.97   103.43 <
   5  -2  -9    34.53    85.05   133.09 <
   5  -2  -7   232.32   235.54    96.81 o
   5  -1  -8   139.95    25.00    94.12 <
   5   0  -9    64.81   -76.23    93.38 <
   6  -9  -1     7.49   136.03   299.02 <
  -6   9   1     7.70   -60.78    99.02 <
   6  -9   1     7.70   245.34   266.91 <
   6  -8  -4    96.22  -398.53   404.41 <
  -6   8   4    96.51    88.73   125.25 <
   6  -8  -2   321.22   102.21    87.74 <
  -6   8   2   323.19   192.65   159.80 <
   6  -8   0   435.68  1214.70   553.43 o
   6  -7  -5    46.82  -357.35   218.63 <
  -6   7   5    48.26    16.67    56.62 <
   6  -7  -3    56.14   414.95   324.02 <
  -6   7   3    57.79    39.22    91.42 <
   6  -7  -1   114.22  -186.76   258.82 <
   6  -6  -6    37.74    59.07    82.11 <
  -6   6   6    37.66    42.40    41.91 <
   6  -6  -4   239.83   491.17   349.51 <
   6  -5  -7    69.31  -258.09   285.54 <
  -6   5   7    73.51   765.19   373.04 o
   6  -5  -5    23.16  -140.20    51.47 <
   6  -4  -8    64.78  -332.84   260.78 <
   6  -4  -6   137.46  -139.71   141.67 <
   6  -3  -7    99.91  -116.91   132.11 <
   6  -2  -8   292.26   -41.67   149.76 <
   6  -1  -9    18.43  -100.98   110.78 <
   7  -8  -3    33.54   548.77   429.41 <
   7  -7  -4    15.80   534.31   445.59 <
