# Supplementary material for: Pressure-induced transformation of CH3NH3PbI3: the role of the noble-gas pressure transmitting media
Source: Acta Crystallogr B Struct Sci Cryst Eng Mater. 2019 May 18;75(Pt 3):361–70. doi: 10.1107/S2052520619004554 (PMC6549221; doi:10.1107/S2052520619004554)
Supplement: Supplementary file 6 [file b-75-00361-Vsup6.hkl]

#
# h,k,l, Fc-squared, Fo-squared, sigma(Fo-squared) and status flag
#
data_I
_shelx_title                             '   '
_shelx_refln_list_code                   4
_shelx_F_calc_maximum                    296.86
_exptl_crystal_F_000                     2074
_reflns_d_resolution_high                1.3009

loop_
 _symmetry_equiv_pos_as_xyz
 'x, y, z'
 '-x, y, -z'
 '-x, y, z'
 'x, y, -z'
 'x+1/2, y+1/2, z+1/2'
 '-x+1/2, y+1/2, -z+1/2'
 '-x+1/2, y+1/2, z+1/2'
 'x+1/2, y+1/2, -z+1/2'

_cell_length_a                           11.196(3)
_cell_length_b                           11.197(3)
_cell_length_c                           11.201(3)
_cell_angle_alpha                        90
_cell_angle_beta                         90
_cell_angle_gamma                        90

_shelx_F_squared_multiplier              1.000

loop_
 _refln_index_h
 _refln_index_k
 _refln_index_l
 _refln_F_squared_calc
 _refln_F_squared_meas
 _refln_F_squared_sigma
 _refln_observed_status
  -3   1   0 16046.50 17908.50  3469.19 o
   3  -1   0 16081.70 19043.90  3355.65 o
  -1   3   0  3942.97  4090.82   456.99 o
   1  -3   0  3793.62  4489.91   991.77 o
  -2   4   0 68074.00 70840.50  3131.98 o
  -1   5   0  1177.62   966.22   277.04 o
   1  -5   0  1146.60   912.85   559.18 <
  -2   6   0   602.17    39.74   165.20 <
   2  -6   0   600.33   389.44   360.49 <
   0   6   0 12286.00 16638.00  3354.52 o
  -3   7   0   208.84   424.64   160.09 o
   1  -7   0   184.64   233.89   106.16 o
  -2   8   0   926.74   909.45   430.31 o
   2  -8   0   920.89   851.54   702.24 <
   0  -8   0  2961.28  4094.79  1170.02 o
  -1  -8   1   144.32    21.00    80.61 <
   1  -8   1   145.28    12.49   105.59 <
  -3   8  -1   190.06  -562.59   345.73 <
   0  -7   1  1066.11   796.48   124.89 o
  -2   7  -1   898.80   900.37   126.60 o
  -1  -6   1   718.75   881.63   136.82 o
   1  -6   1   714.91   826.57   154.41 o
  -1   6  -1   660.05   697.13   161.79 o
   0  -5   1  2244.52  2189.04   329.26 o
   2  -3  -1  5311.78  4704.50  1236.44 o
   0   3   1 18124.40 17923.90  1053.08 o
  -3   4   1  3113.65  2896.95   227.65 o
  -1   4   1  1239.66  1708.77   822.02 o
   1  -4  -1  1532.94  1821.74   664.77 o
  -4   5   1  1452.50  1319.89   337.21 o
  -2   5   1  1367.00   815.21   416.12 <
   2  -5  -1  1335.46  1314.22    84.02 o
   0   5   1  2254.00  1920.52   554.07 o
   0  -5  -1  2076.53  2121.48   574.51 o
  -3   6   1  2122.40  1841.04   311.10 o
   3  -6  -1  2073.41  1909.73   304.85 o
  -1   6   1   720.04   678.96   224.24 o
   1  -6  -1   654.93   726.65   251.49 o
  -4   7   1    88.31  -666.47   189.04 <
  -2   7   1   899.10   647.74   332.67 <
   2  -7  -1   908.36   924.21   443.37 o
   0  -7  -1  1051.44  1082.03   121.49 o
  -3   8   1   155.98  1280.15   829.97 <
   3  -8  -1   189.92     0.00   137.95 <
   1  -8  -1   188.72  -219.13   124.89 <
  -1  -8  -1   187.76    46.55    98.21 <
   0  -8   2   826.11  1212.03   496.73 o
  -2   8  -2   299.52   172.01   147.60 <
  -1   7  -2   226.91   697.13   232.19 o
  -2   6  -2  1180.52  1150.15   130.00 o
  -2   2   2 11419.00 11686.60  1093.38 o
   2  -2  -2 10940.00 11817.70  1292.64 o
   0   2   2 26475.80 27514.00  1485.66 o
   0  -2  -2 28263.70 29121.70  2007.37 o
  -3   3   2  2011.74  1852.39   854.95 o
   3  -3  -2  2005.26  1803.00   510.36 o
  -1   3   2  4652.76  2847.00  2491.62 <
   1  -3  -2  4594.75  3302.86  1968.77 <
  -2   4   2  7280.75  8324.69  2261.70 o
   2  -4  -2  6668.96  8240.11  1907.46 o
   0  -4  -2 51648.90 45540.00  2444.50 o
  -3   5   2  1823.84  2040.87   504.68 o
   3  -5  -2  1877.99  2120.91  1543.00 <
  -1   5   2   594.66   279.87   278.74 <
   1  -5  -2   581.65   112.40   242.97 <
  -1  -5  -2   612.24   348.57   286.12 <
  -4   6   2   878.47   256.03   225.38 <
  -2   6   2  1190.30   983.25   263.98 o
   0  -6  -2  1427.64   986.66   291.80 o
  -3   7   2   111.51    28.95   137.38 <
   3  -7  -2   109.17   157.82   108.43 <
  -1   7   2   231.59   275.33   184.50 <
   1  -7  -2   223.19   998.58   416.69 o
  -2   8   2   321.86   725.52   351.40 o
   2  -8  -2   293.82   266.25   588.70 <
   0   8   2   823.51   912.29   667.04 <
   0  -8  -2   809.96  1460.11   723.81 o
  -2   7  -3   312.71   287.82    40.87 o
  -1  -2   3  5505.94  5852.38  1346.01 o
   1   2  -3  5311.61  5627.00  1095.65 o
  -2  -1   3 37242.00 34516.50  2537.60 o
   0  -1   3 10372.60  9951.14   610.27 o
   0   1  -3 10463.10 10174.80   948.05 o
  -1   0   3  3388.29  3362.46  1095.65 o
   1   0  -3  2975.82  2389.43   847.57 o
  -2   1   3 37276.40 38188.90  2066.98 o
   2  -1  -3 37222.20 38233.20  2255.46 o
   0   1   3 10511.90 10212.30   994.60 o
   0  -1  -3 10323.80  9923.89   775.47 o
  -3   2   3 12282.80 12225.90   794.21 o
   3  -2  -3 12366.60 12621.00   793.64 o
   1  -2  -3  5303.81  4936.12  1727.50 o
  -2   3   3 11983.40 12521.10  1360.77 o
   2  -3  -3 11983.70 12492.20  1297.19 o
   0   3   3 11749.40 11277.30  1302.86 o
   0  -3  -3 11825.30 11305.70  1030.94 o
  -3   4   3  1401.04  1009.93   397.39 o
   3  -4  -3  1303.08   477.43   393.41 <
   1  -4  -3  1147.39  1296.05   201.53 o
  -1  -4  -3  1150.11   768.09   299.18 o
  -4   5   3  1276.65   251.49   448.48 <
   4  -5  -3  1304.31   891.28   197.56 o
  -2   5   3  4073.76  4045.97   848.14 o
   2  -5  -3  4029.20  5584.43  1203.52 o
   0   5   3  3931.79  4039.72   815.21 o
   0  -5  -3  4000.77  4259.99   893.55 o
  -3   6   3   604.75  -178.26   376.95 <
   3  -6  -3   635.73   252.62   342.89 <
  -1   6   3   399.84    -9.08   180.53 <
  -1  -6  -3   375.77   583.59   298.61 <
  -4   7   3    77.93   755.04   459.27 <
   4  -7  -3    85.80   179.39   138.52 <
  -2   7   3   312.49   470.62   594.38 <
   2  -7  -3   317.01  -306.56   333.80 <
   0   7   3   603.76    58.47   231.05 <
   0  -7  -3   619.08  1128.58   563.72 o
  -1   8   3   201.13  -140.22   321.88 <
   1  -8  -3   187.11   223.10   195.29 <
  -1  -8  -3   187.14   -42.58   157.25 <
  -1  -3   4   763.15   496.73   230.49 o
   1   3  -4   733.27   585.29   177.69 o
  -1   3  -4   778.75   896.96   169.74 o
  -2  -2   4 13295.20 14325.80  1866.02 o
   0   2  -4 70570.30 72893.30  4320.17 o
  -3  -1   4   617.09   456.43   297.47 <
   1   1  -4  1721.06  1887.02   211.18 o
  -2   0   4 89716.40 88126.90  4240.69 o
   2   0  -4 89592.50 87545.00  3402.77 o
  -3   1   4   619.55   404.20   308.26 <
   3  -1  -4   651.66   619.36   283.28 o
  -1   1   4  1702.89  1764.40   224.81 o
   1  -1  -4  1733.02  1762.13   219.70 o
  -1  -1  -4  1764.11  1705.93   138.52 o
  -4   2   4 14927.00 14371.80  1939.25 o
  -2   2   4 13319.60 14199.80  2710.18 o
   2  -2  -4 13064.90 13947.70  2123.18 o
   0   2   4 68857.00 69025.00  3057.04 o
   0  -2  -4 70545.80 74073.00  4830.53 o
  -5   3   4   425.80  1093.38   654.55 <
  -3   3   4   428.25  -381.49   379.79 <
   3  -3  -4   427.42   625.60   317.91 <
  -1   3   4   763.49   853.82   303.15 o
   1  -3  -4   732.92  1019.58   420.10 o
  -1  -3  -4   778.40   779.45   475.16 <
  -4   4   4  7910.83  6899.21   658.53 o
  -2   4   4 15345.10 15820.60  1988.07 o
   2  -4  -4 15353.50 15475.40  2466.07 o
   0   4   4 51795.10 51151.10  3064.99 o
   0  -4  -4 51709.80 52060.60  4172.57 o
  -5   5   4   157.74   879.36   485.95 <
  -3   5   4   154.62   -16.46   307.12 <
   3  -5  -4   182.47   458.70   224.81 o
  -1   5   4   214.47 -1041.15   415.55 <
   1  -5  -4   199.79   231.05   127.16 <
  -1  -5  -4   211.78   -48.25   185.07 <
  -4   6   4   887.51  -883.34   572.24 <
   4  -6  -4   868.93   400.23   393.41 <
  -2   6   4   502.71   498.44   374.11 <
   2  -6  -4   489.68   250.92   298.04 <
   0  -6  -4  2727.07  2374.10   361.62 o
   3  -7  -4    83.28    61.88   215.16 <
  -1   7   4   120.31   262.28   224.24 <
   1  -7  -4   113.12   143.63   172.58 <
  -1  -7  -4   123.70   174.85   140.22 <
  -2  -5   5    82.01   144.20    97.08 <
  -3  -4   5  1053.12   851.54   398.52 o
  -1  -4   5   749.88    84.59   172.58 <
   1   4  -5   814.34   345.16   199.83 <
  -2  -3   5  2542.44  2446.77   738.57 o
   0  -3   5  4324.29  5126.29   860.06 o
   0   3  -5  4154.02  4832.23   692.59 o
  -3  -2   5  4196.87  4617.64   920.23 o
  -1  -2   5   938.80  1024.69   125.46 o
   1   2  -5   986.38  1051.37   133.98 o
  -1   2  -5   983.11  1066.13   113.54 o
  -4  -1   5   684.97   706.21   224.81 o
  -2  -1   5  2960.94  2914.55   237.87 o
   2   1  -5  2984.23  2938.39   105.59 o
   0  -1   5  2420.79  3050.23   793.07 o
   0   1  -5  2401.86  2913.42   571.67 o
  -3   0   5  3356.55  4798.73   843.03 o
   3   0  -5  3699.01  5078.04  1663.92 o
  -1   0   5  2357.86  2045.41   872.55 o
   1   0  -5  2472.42  1852.39   798.75 o
  -1   0  -5  2454.07  3113.81   847.57 o
  -4   1   5   695.80   282.71   374.11 <
   4  -1  -5   679.46   514.33    69.83 o
  -2   1   5  2988.60  3038.31    84.02 o
   2  -1  -5  2956.57  2939.53   143.63 o
   0   1   5  2453.43  2729.48   569.40 o
   0  -1  -5  2369.22  2553.50   944.08 o
  -3   2   5  4195.71  5934.13  1321.60 o
   3  -2  -5  4580.29  6118.06  1117.79 o
   1  -2  -5   989.18   442.23   244.68 <
  -1  -2  -5   985.91   445.64   215.72 o
  -4   3   5  1009.13   726.65   739.71 <
   4  -3  -5  1017.70   824.29   192.45 o
  -2   3   5  2503.40  3081.45   983.25 o
   2  -3  -5  2569.69  3421.50  1368.15 o
   0  -3  -5  4194.78  3513.47   776.61 o
   5  -4  -5   209.86   169.17   160.66 <
  -3   4   5  1052.83  1126.31   179.39 o
  -1   4   5   748.56  -263.41   292.36 <
   1  -4  -5   815.66   810.10   168.04 o
  -4   5   5   174.29   313.94   209.48 <
   4  -5  -5   166.93   690.32   759.01 <
   2  -5  -5    68.27   -55.63   223.67 <
   0   5   5   215.85   732.33   671.58 <
   0  -5  -5   219.66   499.01   565.42 <
  -3   6   5   353.62    69.83   342.32 <
  -1   6   5   268.76   567.13   554.64 <
   1  -6  -5   282.26   309.39   320.18 <
   0  -7  -5   265.47   -61.31   122.06 <
  -3  -5   6    47.60    -9.08    99.35 <
  -1  -5   6    81.85    26.68    84.02 <
  -1   5  -6    81.74    49.96   172.58 <
  -4  -4   6   366.76    48.82   187.34 <
  -2  -4   6   805.43   724.95    87.43 o
   0  -4   6  1460.73  1309.67   380.36 o
   0   4  -6  1519.21  1491.34   302.58 o
  -3  -3   6   122.54   -58.47   133.98 <
  -1  -3   6   310.10   219.70   161.79 <
   1   3  -6   321.36   164.63   213.45 <
  -1   3  -6   316.03   101.05   100.48 <
  -4  -2   6   380.11   397.95   502.98 <
  -2  -2   6  1016.69   774.91   377.52 o
   2   2  -6   806.41  1088.27   412.71 o
   0  -2   6   665.46   625.03   266.25 o
   0   2  -6   770.09   832.24   504.68 <
  -3  -1   6    77.13    43.14    82.88 <
   3   1  -6    80.09    38.04   132.27 <
  -1  -1   6   297.48   328.70   324.15 <
   1   1  -6   320.62   321.88   289.52 <
  -4   0   6  1061.29  1200.11   683.51 <
   4   0  -6  1135.34  1174.56   453.59 o
  -2   0   6  1092.95  1018.45   443.37 o
   0   0   6  5101.56  6584.14  1056.48 o
   0   0  -6  5328.09  5956.27   883.34 o
  -5   1   6   205.48   194.15   203.24 <
  -3   1   6    77.93   230.49   260.57 <
   3  -1  -6    79.29   313.94   326.99 <
   1  -1  -6   317.15   258.30   215.16 <
  -1  -1  -6   310.60   253.76   301.45 <
   4  -2  -6   358.81   418.96   242.41 <
   2  -2  -6   809.25  1251.20   399.66 o
   0   2   6   657.08   630.14   473.46 <
   0  -2  -6   778.47   702.24   401.36 <
  -5   3   6   115.34   143.63    57.90 o
   5  -3  -6   110.37   316.77   302.58 <
  -3   3   6   122.93   220.83   457.56 <
   3  -3  -6   124.00   401.36   298.04 <
  -1   3   6   309.67   245.24   225.38 <
   1  -3  -6   321.79  -179.96   408.74 <
  -1  -3  -6   316.46   208.91   415.55 <
  -4   4   6   368.32   219.70   593.24 <
   4  -4  -6   398.02    60.18   147.60 <
  -2   4   6   806.53   235.59   380.36 <
   2  -4  -6   746.82   905.47   135.68 o
   0   4   6  1463.52  1054.78   248.65 o
   0  -4  -6  1516.43  1017.88   614.25 <
  -3   5   6    47.31   -42.58   412.71 <
   3  -5  -6    45.37   -53.36   206.64 <
  -1   5   6    82.04  -463.24   326.99 <
   1  -5  -6    82.30   369.57   424.07 <
  -1  -5  -6    81.55   151.01   291.23 <
   0   6   6   123.54   603.46   489.92 <
   0  -6  -6   116.00   593.81   526.25 <
   0   5  -7   402.82   166.90   155.55 <
  -3  -4   7    42.92   103.89   124.32 <
  -1  -4   7    86.46   -57.90   142.49 <
   1   4  -7    66.46   127.73   173.71 <
  -1   4  -7    66.71   174.28   190.18 <
  -4  -3   7   284.66   194.72   384.33 <
  -2  -3   7   402.43   239.00   274.20 <
   2   3  -7   396.15   522.28    61.31 o
   0  -3   7   754.16   616.52   212.32 o
  -3  -2   7   373.17    25.55   189.61 <
   3   2  -7   332.00   172.58   179.39 <
   1   2  -7   934.30  1485.09   407.61 o
  -1   2  -7   934.27  1553.78   665.34 o
  -4  -1   7   495.05   -34.06   334.94 <
   4   1  -7   502.39   158.96   182.23 <
   2   1  -7  1544.89  1486.80   446.21 o
   0  -1   7  1654.22  1677.54    72.67 o
  -5   0   7   262.47   589.84   476.30 <
   3   0  -7   212.84   342.89   324.72 <
  -1   0   7   403.28   739.14   975.87 <
   1   0  -7   335.92   738.01   295.77 o
  -1   0  -7   334.31   342.89    94.81 o
  -4   1   7   504.61    24.98   251.49 <
   4  -1  -7   492.83   -99.35   189.61 <
  -2   1   7  1547.07  1322.73   735.17 <
   2  -1  -7  1541.27  1498.72   590.40 o
   0   1   7  1679.93    94.24   224.81 <
   0  -1  -7  1653.91  1687.76   161.79 o
  -3   2   7   372.92   283.85   275.90 <
   3  -2  -7   332.25   298.61   325.86 <
  -1   2   7  1034.13  1704.79   585.86 o
   1  -2  -7   934.06  2089.69  1015.61 o
  -4   3   7   281.09  -153.85   309.96 <
   4  -3  -7   290.17   440.53   376.95 <
  -2   3   7   402.59   -76.64   209.48 <
   0   3   7   745.61   527.39   347.43 <
   0  -3  -7   769.54   948.05   613.11 <
   3  -4  -7    34.51  -200.40   286.12 <
  -1   4   7    86.46   340.62   403.06 <
   1  -4  -7    66.46  -162.36   417.82 <
  -1  -4  -7    66.72    -3.97   147.03 <
   0   5   7   398.45  -673.85   565.42 <
   0  -5  -7   398.56   316.21   387.17 <
  -1  -3   8    60.25    10.22   228.78 <
   1   3  -8    54.44    65.29   219.13 <
  -1   3  -8    58.16  -136.25    81.18 <
  -2  -2   8   380.69   681.23   548.96 <
   2   2  -8   426.86   856.09   690.89 <
   0  -2   8   860.01  1420.94   718.70 <
   0   2  -8   941.22  1533.91  1175.70 <
  -3  -1   8    78.27   102.75   300.31 <
   3   1  -8    83.29   101.62    87.43 <
  -1  -1   8    82.75    10.79   202.67 <
   1   1  -8    77.41   477.43   210.62 o
  -1   1  -8    82.15    15.33    76.07 <
  -2   0   8  1051.82  1775.75  1084.87 <
   2   0  -8  1027.21  1649.72   928.75 <
   0   0   8  2184.00  1796.19  1087.71 <
   0   0  -8  2110.25  2720.97  1783.13 <
   3  -1  -8    83.26  -157.25   202.67 <
   1  -1  -8    78.27    51.66   148.17 <
  -1  -1  -8    83.02    32.93   146.47 <
  -2   2   8   382.07  1068.40   726.65 <
   2  -2  -8   425.47   683.51   478.57 <
   0  -2  -8   943.34  1145.61   652.85 <
  -1   3   8    60.60  -151.01   267.95 <
   1  -3  -8    54.09    94.24   338.92 <
  -1  -3  -8    57.81   492.76   390.01 <
