# Supplementary material for: Pressure-induced transformation of CH3NH3PbI3: the role of the noble-gas pressure transmitting media
Source: Acta Crystallogr B Struct Sci Cryst Eng Mater. 2019 May 18;75(Pt 3):361–70. doi: 10.1107/S2052520619004554 (PMC6549221; doi:10.1107/S2052520619004554)
Supplement: Supplementary file 7 [file b-75-00361-VIsup7.hkl]

#
# h,k,l, Fc-squared, Fo-squared, sigma(Fo-squared) and status flag
#
data_I
_shelx_title                             '   '
_shelx_refln_list_code                   4
_shelx_F_calc_maximum                    474.19
_exptl_crystal_F_000                     2101
_reflns_d_resolution_high                1.1265

loop_
 _symmetry_equiv_pos_as_xyz
 'x, y, z'
 '-x, -y, z'
 '-y, x, z'
 'y, -x, z'
 '-x, y, -z'
 'x, -y, -z'
 'y, x, -z'
 '-y, -x, -z'
 '-x, -y, -z'
 'x, y, -z'
 'y, -x, -z'
 '-y, x, -z'
 'x, -y, z'
 '-x, y, z'
 '-y, -x, z'
 'y, x, z'
 'x+1/2, y+1/2, z+1/2'
 '-x+1/2, -y+1/2, z+1/2'
 '-y+1/2, x+1/2, z+1/2'
 'y+1/2, -x+1/2, z+1/2'
 '-x+1/2, y+1/2, -z+1/2'
 'x+1/2, -y+1/2, -z+1/2'
 'y+1/2, x+1/2, -z+1/2'
 '-y+1/2, -x+1/2, -z+1/2'
 '-x+1/2, -y+1/2, -z+1/2'
 'x+1/2, y+1/2, -z+1/2'
 'y+1/2, -x+1/2, -z+1/2'
 '-y+1/2, x+1/2, -z+1/2'
 'x+1/2, -y+1/2, z+1/2'
 '-x+1/2, y+1/2, z+1/2'
 '-y+1/2, -x+1/2, z+1/2'
 'y+1/2, x+1/2, z+1/2'

_cell_length_a                           10.701(5)
_cell_length_b                           10.701(5)
_cell_length_c                           10.622(5)
_cell_angle_alpha                        90
_cell_angle_beta                         90
_cell_angle_gamma                        90

_shelx_F_squared_multiplier              1.000

loop_
 _refln_index_h
 _refln_index_k
 _refln_index_l
 _refln_F_squared_calc
 _refln_F_squared_meas
 _refln_F_squared_sigma
 _refln_observed_status 
2   2   0  10941.00  11257.80    433.80 o
1   3   0   1322.90   1239.07     80.48 o
3   3   0   1147.86   1869.34    229.11 o
0   4   0 220228.00 224857.00   2033.08 o
2   4   0  17864.10  17876.50    366.02 o
4   4   0  19805.50  18691.50    614.08 o
1   5   0    484.65    495.77     60.00 o
3   5   0    344.21    442.92     65.01 o
5   5   0    437.47    339.90     63.13 o
0   6   0   1027.30    822.62    126.45 o
2   6   0     73.35     94.61     41.05 o
4   6   0    120.55     28.35     25.58 <
6   6   0     43.42     64.83     69.93 <
1   7   0     11.30     19.58     27.36 <
3   7   0     77.32     70.29     34.16 o
5   7   0     44.59     -1.70     51.69 <
0   8   0    302.17    622.13    141.65 o
2   8   0     42.19    193.87     55.89 o
4   8   0    108.17    109.28     64.21 <
1   9   0      7.76     21.82     33.44 <
3   9   0      7.76     98.28     93.81 <
0   3   1    704.76    788.64     78.52 o
2   3   1   4849.61   4587.32    243.50 o
1   4   1     28.16      7.33     16.63 <
3   4   1    123.03    134.76     20.30 o
0   5   1    176.81    364.85     64.03 o
2   5   1    164.32     21.10     26.02 <
4   5   1     54.15    138.16     42.30 o
1   6   1    123.46     72.17     28.26 o
3   6   1     78.77    153.90     41.76 o
5   6   1     18.83     56.96     32.55 <
0   7   1     35.52     27.81     31.66 <
2   7   1     96.36    177.96     38.01 o
4   7   1      8.62     23.88     36.22 <
6   7   1      2.06    -39.17     30.94 <
1   8   1      1.26     22.36     20.21 <
3   8   1      0.64    -14.22     24.59 <
5   8   1      2.14    -15.38     52.40 <
0   9   1     20.06     18.42     38.18 <
2   9   1      2.13      3.67     19.32 <
0   2   2   8959.77   8938.47     84.51 o
2   2   2   1900.45   1819.89    272.66 o
1   3   2   6260.66   5876.29    290.09 o
3   3   2   1805.15   1802.18     27.01 o
0   4   2  18148.40  17872.40    647.61 o
2   4   2     50.01     82.90     37.47 o
4   4   2    628.71    550.68     54.46 o
1   5   2    106.39    -11.63     13.86 <
3   5   2    297.79    380.68     75.21 o
5   5   2    102.55      9.12     28.35 <
0   6   2      8.91     33.36     27.72 <
2   6   2    130.91     82.81     32.91 o
4   6   2      1.28     16.99     20.12 <
6   6   2     76.82      4.74     37.56 <
1   7   2    148.73    120.28     41.31 o
3   7   2      6.11     13.23     25.58 <
5   7   2     83.97     14.22     30.49 <
0   8   2    121.10    154.44     60.81 o
2   8   2    106.71     29.33     26.56 <
4   8   2     45.30     26.83     36.40 <
1   9   2      0.08     -0.36     22.36 <
2   3   3   1212.19   1223.60     18.69 o
1   4   3    140.93     85.13     40.87 o
3   4   3     73.00     43.37     32.82 <
0   5   3    302.20    387.75    107.85 o
2   5   3    818.70    601.47     96.67 o
4   5   3     35.90     41.67     35.95 <
1   6   3    141.20      5.19     20.75 <
3   6   3     46.81    -23.16     29.87 <
5   6   3     18.81    -21.28     27.54 <
0   7   3     64.25     11.36     29.24 <
2   7   3     26.87    -31.92     26.11 <
4   7   3      1.66     -2.95     31.92 <
1   8   3      1.90    -43.10     29.33 <
3   8   3      0.67    -15.38     34.52 <
3   3   4     72.72     18.78     14.22 <
2   4   4    928.76    990.74    107.67 o
4   4   4   2522.84   2629.63     78.43 o
1   5   4     47.77     26.20     46.23 <
3   5   4     41.46     22.27     28.97 <
5   5   4     72.25    -35.32     84.86 <
0   6   4    127.00      8.14     21.73 <
2   6   4     77.63     20.93     26.65 <
4   6   4      6.77    -47.31     43.91 <
6   6   4     26.26    -56.70    118.22 <
1   7   4      0.48    -25.66     29.42 <
3   7   4      5.24    -18.96     33.44 <
5   7   4      3.68   -125.55    109.01 <
0   8   4     53.48    -61.43     47.84 <
2   8   4      0.97     -5.45     32.82 <
2   5   5     18.03   -142.90    145.94 <
4   5   5     43.32     30.58     46.41 <
1   6   5      4.67    102.21    108.56 <
3   6   5      0.73      4.83     45.79 <
5   6   5      0.64    -76.99     46.86 <
0   7   5     56.52     60.54     90.50 <
2   7   5     12.39      8.41     38.81 <
5   5   6      0.08    282.23    199.60 <
4   6   6      0.22    201.12    138.16 <
1   7   6      0.43     34.88     77.35 <
