# Supplementary material for: Pressure-induced transformation of CH3NH3PbI3: the role of the noble-gas pressure transmitting media
Source: Acta Crystallogr B Struct Sci Cryst Eng Mater. 2019 May 18;75(Pt 3):361–70. doi: 10.1107/S2052520619004554 (PMC6549221; doi:10.1107/S2052520619004554)
Supplement: Supplementary file 8 [file b-75-00361-VIIsup8.hkl]

#
# h,k,l, Fc-squared, Fo-squared, sigma(Fo-squared) and status flag
#
data_I
_shelx_title                             '   '
_shelx_refln_list_code                   4
_shelx_F_calc_maximum                    618.72
_exptl_crystal_F_000                     2022
_reflns_d_resolution_high                1.2189

loop_
 _symmetry_equiv_pos_as_xyz
 'x, y, z'
 '-x, -y, z'
 '-y, x, z'
 'y, -x, z'
 '-x, y, -z'
 'x, -y, -z'
 'y, x, -z'
 '-y, -x, -z'
 '-x, -y, -z'
 'x, y, -z'
 'y, -x, -z'
 '-y, x, -z'
 'x, -y, z'
 '-x, y, z'
 '-y, -x, z'
 'y, x, z'
 'x+1/2, y+1/2, z+1/2'
 '-x+1/2, -y+1/2, z+1/2'
 '-y+1/2, x+1/2, z+1/2'
 'y+1/2, -x+1/2, z+1/2'
 '-x+1/2, y+1/2, -z+1/2'
 'x+1/2, -y+1/2, -z+1/2'
 'y+1/2, x+1/2, -z+1/2'
 '-y+1/2, -x+1/2, -z+1/2'
 '-x+1/2, -y+1/2, -z+1/2'
 'x+1/2, y+1/2, -z+1/2'
 'y+1/2, -x+1/2, -z+1/2'
 '-y+1/2, x+1/2, -z+1/2'
 'x+1/2, -y+1/2, z+1/2'
 '-x+1/2, y+1/2, z+1/2'
 '-y+1/2, -x+1/2, z+1/2'
 'y+1/2, x+1/2, z+1/2'

_cell_length_a                           10.538(5)
_cell_length_b                           10.538(5)
_cell_length_c                           10.379(5)
_cell_angle_alpha                        90
_cell_angle_beta                         90
_cell_angle_gamma                        90

_shelx_F_squared_multiplier              1.000

loop_
_refln_index_h
 _refln_index_k
 _refln_index_l
 _refln_F_squared_calc
 _refln_F_squared_meas
 _refln_F_squared_sigma
 _refln_observed_status
2   2   0  42258.20  40949.30    699.07 o
1   3   0   1468.12   1588.71    119.61 o
3   3   0   2370.16   2225.87    327.59 o
0   4   0 381870.00 382811.00   3274.14 o
2   4   0  73960.00  75519.40    609.93 o
4   4   0  15068.40  13485.40    658.56 o
1   5   0    416.17    488.47     81.45 o
3   5   0    168.04    131.19     86.87 <
5   5   0    150.28    162.86     89.25 <
0   6   0   3568.60   3205.42    179.45 o
2   6   0     96.04    107.94     57.97 <
4   6   0    331.39     26.12     75.64 <
6   6   0      0.05     27.86    122.60 <
1   7   0    177.64     -1.88     39.63 <
3   7   0    154.61    122.76     62.32 <
5   7   0    198.76     30.46     65.73 <
0   8   0    668.27    695.35    184.22 o
2   8   0     88.14    151.76     67.71 o
0   3   1   1551.19   1391.98    133.74 o
2   3   1   4263.25   4404.79    381.37 o
1   4   1    111.21     62.43     35.04 <
3   4   1     35.29     15.40     31.51 <
0   5   1    474.20    432.35     89.13 o
2   5   1    107.39     42.44     35.74 <
4   5   1    206.10    237.10     62.33 o
1   6   1     87.38    114.39     44.20 o
3   6   1     13.40     83.11     76.64 <
5   6   1     18.09     59.48     62.42 <
0   7   1    209.40     90.51     72.06 <
2   7   1    152.79    351.81     70.32 o
4   7   1     49.33    126.14     61.01 o
1   8   1     34.55    141.53     41.85 o
3   8   1      8.27     46.20     67.00 <
2   2   2   1974.13   1918.14    235.76 o
1   3   2   4830.59   5489.18    437.06 o
3   3   2   3405.75   3415.23     68.09 o
0   4   2  22338.80  22750.80    765.63 o
2   4   2   1543.78   2629.32    307.41 o
4   4   2   2642.74   2236.86    264.24 o
1   5   2    100.66     58.55     42.91 <
3   5   2    434.39    634.68    122.51 o
5   5   2     48.73     40.79     52.08 <
0   6   2    115.17    142.35     70.53 o
2   6   2     15.57     30.56     32.33 <
4   6   2     11.71     23.39     40.91 <
1   7   2    335.43    113.64     54.35 o
3   7   2    155.21     47.74     44.68 <
0   8   2     80.56    131.43     77.59 <
2   8   2     33.76     77.35     41.38 <
2   3   3    106.69    137.82     31.51 o
1   4   3    145.93    193.92     71.62 o
3   4   3    176.77     92.67     52.57 <
0   5   3    148.79    212.49    167.22 <
2   5   3    989.50    906.06    152.64 o
4   5   3      1.93     66.76     68.41 <
1   6   3     34.14     66.18     39.03 <
3   6   3      4.79     74.76     50.07 <
5   6   3     60.49   -117.91     63.60 <
0   7   3    234.91     94.20     83.73 <
2   7   3    185.20     34.45     35.75 <
4   7   3     72.03    -13.75     53.14 <
1   8   3     26.39      2.59     39.61 <
3   3   4     31.11      0.71     56.31 <
2   4   4   2281.41   2552.26    298.98 o
4   4   4   2008.97   2157.97    103.36 o
1   5   4     23.83     30.09     53.96 <
3   5   4     41.91     37.85     54.08 <
5   5   4    157.64      5.88    140.86 <
0   6   4    630.93    142.56    113.95 <
2   6   4     42.04     60.66     49.37 <
4   6   4    127.85     15.87     56.55 <
1   7   4      8.88     -4.35     61.71 <
3   7   4     19.73    -70.41     70.06 <
2   5   5     62.20   -249.34    242.53 <
4   5   5     22.73     26.57     85.34 <
1   6   5     18.94    113.55    130.48 <
3   6   5      3.61    -11.52     50.31 <
0   7   5     34.33    357.00    293.76 <
