# Supplementary material for: Pressure-induced transformation of CH3NH3PbI3: the role of the noble-gas pressure transmitting media
Source: Acta Crystallogr B Struct Sci Cryst Eng Mater. 2019 May 18;75(Pt 3):361–70. doi: 10.1107/S2052520619004554 (PMC6549221; doi:10.1107/S2052520619004554)
Supplement: Supplementary file 9 [file b-75-00361-VIIIsup9.hkl]

#
# h,k,l, Fc-squared, Fo-squared, sigma(Fo-squared) and status flag
#
data_I
_shelx_title                             '   '
_shelx_refln_list_code                   4
_shelx_F_calc_maximum                    683.86
_exptl_crystal_F_000                     1079
_reflns_d_resolution_high                0.6770

loop_
 _symmetry_equiv_pos_as_xyz
 'x, y, z'
 '-x, -y, z'
 '-y, x, z'
 'y, -x, z'
 '-x, y, -z'
 'x, -y, -z'
 'y, x, -z'
 '-y, -x, -z'
 'x+1/2, y+1/2, z+1/2'
 '-x+1/2, -y+1/2, z+1/2'
 '-y+1/2, x+1/2, z+1/2'
 'y+1/2, -x+1/2, z+1/2'
 '-x+1/2, y+1/2, -z+1/2'
 'x+1/2, -y+1/2, -z+1/2'
 'y+1/2, x+1/2, -z+1/2'
 '-y+1/2, -x+1/2, -z+1/2'

_cell_length_a                           8.876(1)
_cell_length_b                           8.876(1)
_cell_length_c                           12.672(1)
_cell_angle_alpha                        90
_cell_angle_beta                         90
_cell_angle_gamma                        90

_shelx_F_squared_multiplier              1.000

loop_
 _refln_index_h
 _refln_index_k
 _refln_index_l
 _refln_F_squared_calc
 _refln_F_squared_meas
 _refln_F_squared_sigma
 _refln_observed_status
  -1   1   0 154446.00 157550.00   5793.62 o
   1   1   0 154426.00 167531.00   5788.04 o
  -2   2   0 419008.00 452931.00  16316.40 o
   0   2   0  19035.40  19610.40    494.28 o
   2   2   0 419788.00 467669.00  16305.00 o
  -3   3   0  27060.70  23554.40    859.38 o
  -1   3   0 131897.00 124089.00   3141.52 o
   1   3   0 131886.00 126591.00   3137.47 o
   3   3   0  27214.80  23879.90    848.02 o
  -4   4   0  74008.70  72974.10   2576.27 o
  -2   4   0  14113.00  13159.60    342.79 o
   0   4   0 192732.00 186594.00   4637.62 o
   4   4   0  74384.00  72058.70   2562.91 o
  -5   5   0   1999.14   2133.29    103.38 o
  -3   5   0  58713.10  60125.00   1515.30 o
  -1   5   0  29193.80  27120.60    699.44 o
   1   5   0  29278.80  27716.10    696.54 o
   3   5   0  58792.00  60054.90   1506.70 o
   5   5   0   2045.83   2020.47     90.26 o
  -6   6   0  17503.20  19322.70    740.87 o
  -4   6   0   5298.97   5606.39    162.95 o
  -2   6   0  38507.20  36555.70    927.37 o
   0   6   0  16300.70  15560.30    566.56 o
   2   6   0  38649.40  36392.60    921.36 o
   4   6   0   5305.92   5779.36    179.87 o
   6   6   0  17513.10  20833.50    733.84 o
  -7   7   0    414.57    359.94     44.90 o
  -5   7   0  17449.00  19315.80    519.51 o
  -3   7   0   3553.76   3814.49    172.02 o
  -1   7   0  18906.00  19213.00    504.00 o
   1   7   0  18909.50  19867.80    502.46 o
   3   7   0   3578.48   4130.65    116.61 o
   5   7   0  17441.20  21025.00    726.65 o
  -8   8   0   4690.02   5112.02    212.15 o
  -6   8   0    829.72    898.18     45.92 o
  -4   8   0   9366.64  10152.40    281.47 o
  -2   8   0   7956.67   8255.03    228.82 o
   0   8   0   7688.65   6937.47    193.24 o
   2   8   0   7956.83   8414.25    226.01 o
   4   8   0   9369.46  10596.50    278.35 o
  -9   9   0    128.07     34.49     40.51 <
  -7   9   0   4233.09   4635.37    195.83 o
  -5   9   0    939.09    980.97     48.88 o
  -3   9   0   6127.63   6411.34    188.76 o
  -1   9   0   4258.82   4565.48    138.98 o
   1   9   0   4260.82   4759.62    138.77 o
   3   9   0   6123.74   7086.56    271.44 o
  -8  10   0    159.55    149.98     37.19 o
  -6  10   0   2610.82   2796.85     93.21 o
  -4  10   0   1888.01   1898.29     71.55 o
  -2  10   0   1922.06   1882.48     71.40 o
   0  10   0   5074.19   5188.08    220.27 o
   2  10   0   1916.75   1839.10    104.06 o
  -7  11   0    259.03    131.01     36.22 o
  -5  11   0   1432.23   1559.93     94.35 o
  -3  11   0   1425.41   1461.06     84.10 o
  -1  11   0   1637.46   1871.39    100.48 o
   1  11   0   1637.17   1734.92    102.99 o
  -4  12   0    618.18    757.85     59.74 o
  -2  12   0   1404.17   1564.02     89.61 o
   0   1   1     57.53     60.31      8.83 o
  -1   2   1  12488.10  11539.00    343.12 o
  -2   1   1  12480.90  11337.70    340.66 o
   1   2   1  12290.40  11620.40    340.04 o
   2   1   1  12294.80  11690.10    338.09 o
  -2   3   1   3409.18   3168.61     94.32 o
  -3   2   1   3408.50   3149.42     92.68 o
   0   3   1   2077.08   3058.84    120.39 o
   3   0   1   2074.06   2618.53    106.39 o
   2   3   1   3357.95   3345.20    125.67 o
   3   2   1   3358.25   3231.47    123.52 o
  -3   4   1   5861.17   5641.11    157.67 o
  -4   3   1   5861.75   5638.87    157.78 o
  -1   4   1  16494.00  15142.90    396.88 o
  -4   1   1  16497.00  15540.60    400.09 o
   1   4   1  16521.50  15663.60    393.54 o
   4   1   1  16514.60  15509.20    396.31 o
   3   4   1   5772.45   5612.77    172.36 o
   4   3   1   5772.19   5642.85    173.13 o
  -4   5   1    233.88    136.12     24.74 o
  -5   4   1    233.89    178.10     25.82 o
  -2   5   1    902.77    788.36     44.71 o
  -5   2   1    903.03    851.75     45.57 o
   0   5   1    176.10    171.82     25.41 o
   5   0   1    175.37    161.32     21.78 o
   2   5   1    867.14    889.46     37.15 o
   5   2   1    865.09    793.32     32.97 o
   4   5   1    230.53    148.05     20.15 o
   5   4   1    230.53    182.70     20.71 o
  -5   6   1    537.70    501.09     34.80 o
  -6   5   1    537.92    517.47     34.95 o
  -3   6   1   3631.03   3657.69    130.84 o
  -6   3   1   3631.28   3702.32    112.44 o
  -1   6   1   8953.28   8910.14    277.76 o
  -6   1   1   8953.58   8819.12    275.45 o
   1   6   1   8925.56   9085.82    273.61 o
   6   1   1   8925.03   8861.48    271.00 o
   3   6   1   3632.21   3806.18    106.62 o
   6   3   1   3631.94   3703.87    105.24 o
   5   6   1    529.58    489.00     27.60 o
   6   5   1    529.49    504.76     27.40 o
  -6   7   1     65.66     66.11     34.13 <
  -7   6   1     65.61    148.86     36.47 o
  -4   7   1    573.41    626.91     43.42 o
  -7   4   1    573.50    535.38     41.74 o
  -2   7   1    429.01    372.96     30.66 o
  -7   2   1    429.08    375.82     30.71 o
   0   7   1    194.08     36.53     24.03 <
   7   0   1    194.01     41.73     24.28 <
   2   7   1    431.08    364.09     28.93 o
   7   2   1    431.11    367.00     29.03 o
   4   7   1    571.45    553.14     30.97 o
   7   4   1    571.82    578.80     30.66 o
   6   7   1     64.88     40.71     43.87 <
   7   6   1     64.90    161.05     48.72 o
  -7   8   1     51.17     28.57     25.86 <
  -8   7   1     51.19     25.30     26.73 <
  -5   8   1    508.97    514.03     41.48 o
  -8   5   1    508.64    509.59     40.10 o
  -3   8   1   1623.32   1558.37     72.12 o
  -8   3   1   1623.50   1666.68     75.44 o
  -1   8   1   2470.34   2404.80    115.13 o
  -8   1   1   2470.31   2447.52    113.34 o
   1   8   1   2472.82   2544.52     82.66 o
   8   1   1   2473.06   2407.20     80.57 o
   3   8   1   1618.85   1612.27     67.78 o
   8   3   1   1619.04   1750.99     71.81 o
   5   8   1    506.52    545.66     75.56 o
   8   5   1    507.03    596.02     73.83 o
  -8   9   1     24.80     30.61     21.43 <
  -9   8   1     24.80     41.37     22.04 <
  -6   9   1    302.31    323.09     35.76 o
  -9   6   1    302.25    318.24     36.32 o
  -4   9   1    630.10    610.33     45.66 o
  -9   4   1    629.98    605.73     44.49 o
  -2   9   1    390.56    352.44     45.41 o
  -9   2   1    390.58    282.70     41.89 o
   0   9   1     61.20     16.68     23.01 <
   9   0   1     61.21     27.34     23.11 <
   2   9   1    392.25    332.64     30.15 o
   9   2   1    392.43    272.03     28.52 o
  -7  10   1    103.95     84.12     30.66 <
 -10   7   1    103.93    121.92     31.99 o
  -5  10   1    311.23    256.92     34.39 o
 -10   5   1    311.19    277.23     35.46 o
  -3  10   1    380.56    387.64     39.85 o
 -10   3   1    380.45    328.61     32.70 o
  -1  10   1    332.00    337.12     32.70 o
 -10   1   1    332.03    371.36     33.01 o
   1  10   1    331.38    319.88     48.06 o
  10   1   1    331.38    364.73     49.59 o
   3  10   1    379.26    366.67     71.99 o
  10   3   1    379.45    395.95     66.48 o
  -6  11   1    168.36    218.35     30.66 o
 -11   6   1    168.38    215.49     31.58 o
  -4  11   1    235.74    222.43     32.75 o
 -11   4   1    235.68    255.13     33.98 o
  -2  11   1    122.42     47.65     34.33 <
 -11   2   1    122.44     89.84     36.17 <
   0  11   1      1.80     30.51     39.18 <
  11   0   1      1.80    -23.01     36.63 <
  -3  12   1     44.59     58.72     32.70 <
 -12   3   1     44.57     33.52     32.60 <
  -1  12   1     13.01      9.54     48.41 <
 -12   1   1     13.02     58.61     51.88 <
   0   0   2 152930.00 187365.00   6606.20 o
  -1   1   2  14667.90  13558.10    353.95 o
   1   1   2  14598.40  14938.70    501.95 o
  -2   2   2 103959.00  97540.00   2438.35 o
   0   2   2  30652.50  37739.10    945.98 o
   2   2   2 103543.00  97384.20   3445.84 o
  -3   3   2   2228.23   2503.59     97.50 o
  -1   3   2  22348.40  21564.80    649.19 o
  -3   1   2  22446.70  22008.60    649.78 o
   1   3   2  22399.30  22371.20    559.95 o
   3   1   2  22336.10  22312.10    558.44 o
   3   3   2   2059.69   2226.58     88.00 o
  -4   4   2  33362.30  34424.30    841.71 o
  -2   4   2    499.83    565.32     31.44 o
  -4   2   2    485.94    549.42     31.07 o
   0   4   2  60397.80  56288.10   1424.40 o
   4   0   2  60436.60  57502.10   1447.98 o
   2   4   2    532.58    556.20     24.80 o
   4   2   2    537.98    596.14     24.85 o
   4   4   2  33038.50  32427.00    958.53 o
  -5   5   2    542.61    769.24     57.04 o
  -3   5   2  26688.30  28275.10    699.74 o
  -5   3   2  26727.50  28163.80    702.71 o
  -1   5   2   5922.64   5954.12    183.09 o
  -5   1   2   5876.11   5896.76    182.75 o
   1   5   2   5759.89   5493.26    176.87 o
   5   1   2   5833.17   5581.60    178.43 o
   3   5   2  26562.80  27343.80    690.99 o
   5   3   2  26540.10  27334.00    693.86 o
   5   5   2    472.20    760.72     56.63 o
  -6   6   2  12184.10  12709.30    342.82 o
  -4   6   2   1348.57   1306.92     61.66 o
  -6   4   2   1343.44   1352.50     53.84 o
  -2   6   2  17347.60  18367.90    541.78 o
  -6   2   2  17369.30  17372.80    525.16 o
   0   6   2   3566.64   3754.05    126.00 o
   6   0   2   3558.04   3612.52    121.86 o
   2   6   2  17212.10  17692.40    462.14 o
   6   2   2  17228.70  17474.90    449.24 o
   4   6   2   1326.63   1355.06     46.03 o
   6   4   2   1328.65   1319.78     45.88 o
   6   6   2  12091.00  12958.90    336.37 o
  -7   7   2    238.99    295.94     30.56 o
  -5   7   2  12568.80  13726.30    356.06 o
  -7   5   2  12576.40  13503.10    363.05 o
  -3   7   2   1639.47   1710.22     92.54 o
  -7   3   2   1626.60   1603.36     72.67 o
  -1   7   2   9090.60   8502.04    268.24 o
  -7   1   2   9131.10   8425.75    264.90 o
   1   7   2   9114.15   8417.76    228.46 o
   7   1   2   9088.95   8313.89    226.02 o
   3   7   2   1566.02   1767.02     66.75 o
   7   3   2   1584.99   1595.72     56.20 o
   5   7   2  12503.90  13374.60    402.17 o
   7   5   2  12500.30  14024.90    416.02 o
  -8   8   2   4016.12   4004.51    121.88 o
  -6   8   2    524.22    488.31     34.49 o
  -8   6   2    524.39    494.64     35.46 o
  -4   8   2   6335.00   7064.07    199.20 o
  -8   4   2   6343.62   6983.67    197.00 o
  -2   8   2   4207.23   4296.13    151.20 o
  -8   2   2   4201.42   4401.84    150.64 o
   0   8   2   3927.49   3341.99    122.56 o
   8   0   2   3937.88   3312.22    120.47 o
   2   8   2   4190.62   4394.03    126.63 o
   8   2   2   4190.23   4310.43    126.38 o
   4   8   2   6291.33   7004.82    276.00 o
   8   4   2   6291.71   6964.31    272.73 o
  -9   9   2    107.34     32.80     22.55 <
  -7   9   2   3512.21   3552.02    157.35 o
  -9   7   2   3512.78   3771.98    165.16 o
  -5   9   2    689.70    654.88     48.27 o
  -9   5   2    689.78    650.98     48.32 o
  -3   9   2   4483.85   4534.48    140.86 o
  -9   3   2   4493.73   4513.74    136.83 o
  -1   9   2   2823.96   2443.74     84.40 o
  -9   1   2   2816.45   2517.22     85.81 o
   1   9   2   2794.29   2425.13     95.21 o
   9   1   2   2806.18   2532.02     97.87 o
   3   9   2   4474.86   4859.22    161.96 o
   9   3   2   4469.53   4548.06    158.02 o
  -8  10   2    146.60     66.47     32.09 <
 -10   8   2    146.83     43.16     32.50 <
  -6  10   2   2196.74   2270.93     91.41 o
 -10   6   2   2197.76   2263.36     90.34 o
  -4  10   2   1440.69   1434.43     62.16 o
 -10   4   2   1440.62   1397.51     60.22 o
  -2  10   2   1352.06   1283.48     67.00 o
 -10   2   2   1357.22   1214.16     63.78 o
   0  10   2   3767.26   3700.72    134.91 o
  10   0   2   3765.91   3692.44    134.71 o
  -5  11   2   1203.29   1205.61     61.08 o
 -11   5   2   1204.10   1130.20     60.88 o
  -3  11   2   1184.23   1055.06     71.95 o
 -11   3   2   1184.20   1027.12     70.83 o
  -1  11   2   1302.11   1217.57     79.55 o
 -11   1   2   1304.84   1189.10     78.02 o
   1  11   2   1306.26   1168.64    113.69 o
  11   1   2   1304.90   1226.96    112.92 o
  -4  12   2    524.68    480.04     46.02 o
 -12   4   2    525.36    514.06     64.59 o
  -2  12   2   1191.81   1119.54     74.70 o
 -12   2   2   1191.74   1152.25     74.81 o
   0   1   3    499.93    906.47     94.99 o
   1   0   3    502.64    876.38    111.87 o
  -1   2   3   8099.31   8199.45    239.03 o
  -2   1   3   8095.98   8246.57    239.35 o
   1   2   3   8192.17   7995.25    203.47 o
   2   1   3   8198.57   8008.43    203.82 o
  -2   3   3   3382.31   4936.03    123.49 o
  -3   2   3   3386.95   4518.31    133.10 o
   0   3   3     83.48     21.17     10.31 <
   2   3   3   3194.47   4346.16    136.52 o
   3   2   3   3196.72   4906.28    162.85 o
  -3   4   3   4100.45   3866.21    131.23 o
  -4   3   3   4099.40   3910.37    131.53 o
  -1   4   3  12472.10  12272.30    369.84 o
  -4   1   3  12470.30  12596.00    324.03 o
   1   4   3  12295.80  12430.10    316.58 o
   4   1   3  12296.80  12310.70    320.19 o
   3   4   3   4113.86   3903.52    150.70 o
   4   3   3   4116.25   3892.95    124.68 o
  -4   5   3    638.40    779.19     38.63 o
  -5   4   3    638.92    817.77     39.03 o
  -2   5   3     26.78     36.63     20.00 <
  -5   2   3     26.82     29.64     19.23 <
   0   5   3   1807.61   1333.32     80.67 o
   5   0   3   1809.97   1791.02     69.74 o
   2   5   3     26.51     32.55     22.55 <
   5   2   3     26.49     20.56     14.33 <
   4   5   3    590.90    841.49     69.09 o
   5   4   3    590.85    982.78     73.68 o
  -5   6   3    318.47    380.85     36.63 o
  -6   5   3    319.04    434.11     32.35 o
  -3   6   3   3129.24   3371.66    103.78 o
  -6   3   3   3127.64   3176.99     98.21 o
  -1   6   3   6761.05   6602.24    182.74 o
  -6   1   3   6761.07   6603.59    182.49 o
   1   6   3   6793.93   6693.17    209.71 o
   6   1   3   6793.98   6649.92    209.75 o
   3   6   3   3080.23   3277.45    113.43 o
   6   3   3   3080.89   3085.13    107.51 o
   5   6   3    313.08    294.89     31.07 o
   6   5   3    312.46    313.30     27.19 o
  -6   7   3    209.92    224.62     32.55 o
  -7   6   3    210.17    187.69     31.12 o
  -4   7   3    404.92    424.69     38.77 o
  -7   4   3    405.11    445.45     37.75 o
  -2   7   3    670.49    620.41     53.73 o
  -7   2   3    670.27    612.85     49.95 o
   0   7   3      5.10     28.11     21.12 <
   7   0   3      5.10     24.74     20.20 <
   2   7   3    661.22    494.53     29.59 o
   7   2   3    661.27    537.29     33.01 o
   4   7   3    399.47    469.43     34.64 o
   7   4   3    399.39    430.86     33.21 o
   6   7   3    203.38    133.41     35.51 o
   7   6   3    202.91    153.86     36.22 o
  -7   8   3     38.89     73.77     36.12 <
  -8   7   3     39.07    122.48     39.03 o
  -5   8   3    496.38    495.61     35.77 o
  -8   5   3    496.01    399.38     33.52 o
  -3   8   3   1224.97   1214.81     54.50 o
  -8   3   3   1225.57   1236.25     53.48 o
  -1   8   3   2000.18   1957.51     99.74 o
  -8   1   3   1999.65   2134.78    102.50 o
   1   8   3   1987.63   1947.08     68.04 o
   8   1   3   1987.84   2030.55     70.49 o
   3   8   3   1223.98   1257.02    101.81 o
   8   3   3   1223.25   1085.50     97.22 o
   5   8   3    488.84    374.59     43.93 o
   8   5   3    488.99    409.69     42.60 o
  -8   9   3     42.73     43.67     29.64 <
  -9   8   3     42.77     18.01     28.52 <
  -6   9   3    244.60    322.52     34.33 o
  -9   6   3    244.62    310.94     30.00 o
  -4   9   3    526.10    567.45     38.98 o
  -9   4   3    526.20    568.21     37.76 o
  -2   9   3    374.97    291.42     31.48 o
  -9   2   3    375.00    318.92     31.33 o
   0   9   3     13.42     23.77     22.55 <
   9   0   3     13.37     23.01     22.45 <
   2   9   3    373.54    314.12     43.16 o
   9   2   3    373.56    265.96     42.19 o
   4   9   3    523.48    562.14     73.01 o
   9   4   3    523.10    470.76     66.99 o
  -7  10   3     88.59     67.95     26.99 <
 -10   7   3     88.60    117.59     27.90 o
  -5  10   3    242.91    291.15     33.01 o
 -10   5   3    242.99    263.70     31.78 o
  -3  10   3    281.93    300.13     32.14 o
 -10   3   3    281.91    312.22     36.07 o
  -1  10   3    248.67    197.54     41.27 o
 -10   1   3    248.72    259.06     41.83 o
   1  10   3    248.93    257.79     34.13 o
  10   1   3    248.84    283.70     35.56 o
   3  10   3    279.62    224.32     60.51 o
  10   3   3    279.59    294.06     58.62 o
  -6  11   3    130.59    138.25     26.99 o
 -11   6   3    130.68    158.45     28.62 o
  -4  11   3    194.93    213.30     31.27 o
 -11   4   3    194.81    183.25     30.41 o
  -2  11   3     84.73     57.80     30.00 <
 -11   2   3     84.84     34.74     29.54 <
   0  11   3     56.93     14.69     50.30 <
  11   0   3     56.91    -56.42     53.72 <
   2  11   3     84.85     40.30     49.99 <
  11   2   3     84.77     -9.49     47.60 <
  -3  12   3     39.65    -20.15     36.58 <
 -12   3   3     39.57      9.59     35.71 <
  -1  12   3      6.43    -19.23     41.47 <
 -12   1   3      6.47     46.01     43.97 <
  -1   1   4 103398.00  99935.90   2518.00 o
   1   1   4 102992.00 101305.00   2517.33 o
  -2   2   4 224091.00 211543.00   5267.84 o
   0   2   4  20568.10  21529.50    630.74 o
   2   0   4  20533.00  20669.60    606.53 o
   2   2   4 224528.00 210608.00   5263.82 o
  -3   3   4  21656.10  22532.10    576.23 o
  -1   3   4  88669.00  88748.00   2178.82 o
  -3   1   4  88845.10  87107.20   2176.49 o
   1   3   4  89306.20  86238.70   2179.47 o
   3   1   4  89089.70  87131.70   2170.18 o
   3   3   4  21619.40  22403.20    813.31 o
  -4   4   4  47819.90  44532.40   1132.59 o
  -2   4   4  15081.50  14950.70    776.26 o
  -4   2   4  15053.20  14841.50    765.93 o
   0   4   4 112624.00 115292.00   2355.67 o
   2   4   4  15131.70  14903.70    443.24 o
   4   2   4  15093.20  14696.30    438.50 o
   4   4   4  48111.00  45096.90   1599.06 o
  -5   5   4   2381.46   2575.87     86.18 o
  -3   5   4  42501.90  41480.30   1047.72 o
  -5   3   4  42544.70  40643.70   1038.10 o
  -1   5   4  24775.60  24855.70    720.62 o
  -5   1   4  24670.40  24550.20    726.30 o
   1   5   4  24579.10  24106.70    713.16 o
   5   1   4  24639.60  24714.30    721.86 o
   3   5   4  42818.40  41178.50   1471.96 o
   5   3   4  42761.40  41008.50   1457.37 o
   5   5   4   2387.13   2601.76    167.41 o
  -6   6   4  12547.80  12047.90    325.78 o
  -4   6   4   5515.19   5578.06    156.66 o
  -6   4   4   5503.96   5521.64    155.88 o
  -2   6   4  25900.50  24915.40    901.61 o
  -6   2   4  25919.00  25029.40    743.48 o
   0   6   4  15090.40  14551.60    434.96 o
   6   0   4  15054.60  14854.50    446.36 o
   2   6   4  26040.70  24808.20    732.87 o
   6   2   4  26030.30  25126.70    739.93 o
   4   6   4   5519.60   5494.40    173.15 o
   6   4   4   5510.29   5447.47    172.81 o
   6   6   4  12602.00  12460.50    460.08 o
  -7   7   4    588.11    604.80     38.16 o
  -5   7   4  13035.90  12949.40    345.83 o
  -7   5   4  13037.80  12779.20    339.36 o
  -3   7   4   4054.35   4215.21    144.27 o
  -7   3   4   4027.08   4245.25    124.31 o
  -1   7   4  15315.10  15796.70    473.88 o
  -7   1   4  15347.50  15224.10    565.25 o
   1   7   4  15454.00  15505.10    468.55 o
   7   1   4  15404.00  15300.00    458.13 o
   3   7   4   4018.29   3990.92    137.58 o
   7   3   4   4029.52   3927.69    137.38 o
   5   7   4  13100.30  13124.30    688.77 o
   7   5   4  13095.00  12484.10    672.76 o
   7   7   4    581.68    559.59     52.96 o
  -8   8   4   3412.67   3581.96    157.60 o
  -6   8   4    997.95    987.81     47.91 o
  -8   6   4    994.94    919.75     45.82 o
  -4   8   4   6946.98   6990.30    282.03 o
  -8   4   4   6946.87   6535.61    400.96 o
  -2   8   4   7130.11   7227.29    198.82 o
  -8   2   4   7113.21   7449.19    204.50 o
   0   8   4   5832.22   6238.88    176.40 o
   8   0   4   5836.60   5719.08    162.30 o
   2   8   4   7119.77   7047.61    192.13 o
   8   2   4   7112.31   7166.29    232.56 o
   4   8   4   6977.20   7071.82    389.72 o
   8   4   4   6977.24   7140.52    400.30 o
   6   8   4    991.47   1066.55     96.64 o
   8   6   4    991.21   1010.72     93.22 o
  -7   9   4   3110.87   3087.98     98.83 o
  -9   7   4   3109.90   3184.03    117.26 o
  -5   9   4   1061.64   1101.49    101.34 o
  -9   5   4   1056.90   1049.29     70.57 o
  -3   9   4   4968.60   5266.47    153.74 o
  -9   3   4   4970.51   5376.79    155.75 o
  -1   9   4   4012.58   3937.74    122.58 o
  -9   1   4   3995.56   3976.60    121.89 o
   1   9   4   3978.46   4044.37    141.40 o
   9   1   4   3987.84   4029.11    140.86 o
   3   9   4   4998.99   4944.07    211.79 o
   9   3   4   4992.18   5105.63    215.85 o
   5   9   4   1049.24   1197.21    100.83 o
   9   5   4   1051.08   1162.97    101.44 o
  -6  10   4   1964.68   2000.22     72.73 o
 -10   6   4   1963.59   1838.26     99.78 o
  -4  10   4   1732.61   1695.35     97.07 o
 -10   4   4   1727.88   1751.85     78.39 o
  -2  10   4   1625.96   1795.31     96.61 o
 -10   2   4   1626.13   1700.44     94.26 o
   0  10   4   4238.13   4350.44    187.12 o
  10   0   4   4233.63   4415.56    189.57 o
   2  10   4   1628.18   1600.47     92.98 o
  10   2   4   1629.10   1554.94     90.33 o
   4  10   4   1723.66   1679.27    136.67 o
  10   4   4   1724.40   1732.92    135.70 o
  -5  11   4   1119.41   1121.90     72.86 o
 -11   5   4   1118.34   1084.87     72.20 o
  -3  11   4   1304.57   1253.29     63.99 o
 -11   3   4   1301.81   1242.27     64.35 o
  -1  11   4   1511.31   1302.48     66.19 o
 -11   1   4   1511.77   1438.83     72.06 o
   1  11   4   1519.26   1233.68    114.36 o
  11   1   4   1516.93   1631.06    124.77 o
  -4  12   4    514.57    603.76     73.16 o
 -12   4   4    514.12    571.15     70.76 o
  -2  12   4   1151.30   1088.75     98.94 o
 -12   2   4   1149.82   1344.97    109.81 o
   0  12   4    463.81    375.55     66.43 o
  12   0   4    463.98    481.87     72.75 o
   0   1   5    242.03    155.45     20.10 o
   1   0   5    242.41    124.69     19.74 o
  -1   2   5   4803.80   4637.81    126.08 o
  -2   1   5   4796.03   4586.86    128.16 o
   1   2   5   4585.42   4519.79    124.53 o
   2   1   5   4590.05   4632.74    147.16 o
  -2   3   5   1167.25   1342.33     47.88 o
  -3   2   5   1166.78   1292.06     47.22 o
   0   3   5   1548.91   2530.33    112.86 o
   3   0   5   1549.78   2091.94    101.12 o
   2   3   5   1182.53   1365.06     53.60 o
   3   2   5   1183.74   1366.78     53.09 o
  -3   4   5   2655.71   2960.46     90.44 o
  -4   3   5   2655.87   2937.17     91.67 o
  -1   4   5   6891.72   7476.12    198.72 o
  -4   1   5   6893.72   7422.33    195.41 o
   1   4   5   6977.54   7306.23    224.39 o
   4   1   5   6973.16   7202.81    221.04 o
   3   4   5   2524.95   2596.59    107.30 o
   4   3   5   2525.28   2642.96    107.50 o
  -4   5   5     77.05    104.43     23.01 o
  -5   4   5     76.87     79.79     22.45 o
  -2   5   5   1057.78   1166.17     45.93 o
  -5   2   5   1058.52   1186.02     45.57 o
   0   5   5     34.83     18.72     12.86 <
   2   5   5    998.42   1051.40     64.30 o
   5   2   5    998.05    812.88     45.98 o
   4   5   5     73.26     55.40     30.30 <
   5   4   5     73.28     89.43     30.10 <
  -5   6   5    397.94    329.68     31.48 o
  -6   5   5    398.24    331.11     31.22 o
  -3   6   5   1710.06   1805.53     93.72 o
  -6   3   5   1709.85   1813.53     92.44 o
  -1   6   5   4096.53   4437.14    128.50 o
  -6   1   5   4097.06   4357.67    127.02 o
   1   6   5   4042.33   4343.52    141.32 o
   6   1   5   4042.10   4304.71    123.29 o
   3   6   5   1717.65   1753.46     69.62 o
   6   3   5   1717.77   1761.22     69.93 o
   5   6   5    373.81    218.26     55.05 o
   6   5   5    373.44    259.94     55.76 o
  -6   7   5     60.37     95.45     24.95 o
  -7   6   5     60.21    109.22     25.71 o
  -4   7   5    426.79    434.73     34.23 o
  -7   4   5    427.03    449.23     34.28 o
  -2   7   5    233.59    239.98     27.75 o
  -7   2   5    233.34    234.88     26.78 o
   0   7   5    295.51    325.49     35.71 o
   7   0   5    295.67    225.70     32.04 o
   2   7   5    229.88    234.12     28.37 o
   7   2   5    229.98    227.38     27.55 o
   4   7   5    412.03    408.82     62.96 o
   7   4   5    412.43    534.58     68.31 o
   6   7   5     50.43    103.61     36.02 <
   7   6   5     50.39    143.35     38.06 o
  -7   8   5     78.94     74.53     25.15 <
  -8   7   5     78.97     48.36     24.44 <
  -5   8   5    262.01    267.94     31.22 o
  -8   5   5    261.77    261.20     30.35 o
  -3   8   5    860.30    857.33     52.76 o
  -8   3   5    860.60    803.09     49.49 o
  -1   8   5   1101.59   1077.30     55.88 o
  -8   1   5   1101.41   1079.13     55.52 o
   1   8   5   1108.14   1093.32     52.66 o
   8   1   5   1108.42   1114.40     46.85 o
   3   8   5    848.02    863.25     59.09 o
   8   3   5    847.90    812.99     57.45 o
   5   8   5    254.51    335.69     42.55 o
   8   5   5    254.93    317.22     41.48 o
  -8   9   5     24.12     44.99     22.85 <
  -9   8   5     24.14     44.23     22.45 <
  -6   9   5    191.18    175.54     27.65 o
  -9   6   5    191.12    202.68     28.06 o
  -4   9   5    333.27    406.10     39.74 o
  -9   4   5    333.19    369.93     38.16 o
  -2   9   5    188.78    211.66     30.71 o
  -9   2   5    188.73    234.77     29.03 o
   0   9   5    147.37     13.77     33.26 <
   9   0   5    147.37     12.96     24.84 <
   2   9   5    187.11    209.57     39.18 o
   9   2   5    187.26    231.56     38.72 o
   4   9   5    328.15    309.42     42.04 o
   9   4   5    328.18    368.45     43.82 o
  -7  10   5     51.04     72.90     28.52 <
 -10   7   5     51.08     26.32     27.29 <
  -5  10   5    147.41    203.29     40.76 o
 -10   5   5    147.32    158.55     39.59 o
  -3  10   5    169.30    191.51     34.03 o
 -10   3   5    169.35    171.10     32.96 o
  -1  10   5    138.64    199.37     40.81 o
 -10   1   5    138.60    178.96     40.15 o
   1  10   5    136.57    158.60     37.50 o
  10   1   5    136.58    135.45     37.44 o
   3  10   5    167.65    157.38     51.02 o
  10   3   5    167.73    247.37     53.97 o
  -4  11   5    108.37    128.20     37.50 o
 -11   4   5    108.22    101.26     36.22 <
  -2  11   5    111.96     42.90     27.90 <
 -11   2   5    112.11     43.57     27.96 <
   0  11   5     16.88      9.13     49.43 <
  11   0   5     16.82     17.91     48.41 <
   2  11   5    111.37      9.13     46.07 <
  11   2   5    111.31     31.58     47.90 <
  -1  12   5     14.64    -27.09     41.32 <
 -12   1   5     14.72     -4.39     40.30 <
   1  12   5     14.88    -23.26     38.46 <
  12   1   5     14.84     -4.54     41.37 <
   0   0   6  37039.40  36151.70   1290.06 o
  -1   1   6   3705.56   3207.87    108.63 o
   1   1   6   3512.54   3357.86    136.19 o
  -2   2   6  27094.20  24939.60    638.51 o
   0   2   6   3151.91   2870.86     83.46 o
   2   0   6   3160.46   2976.56     86.48 o
   2   2   6  26971.80  24947.20    636.39 o
  -3   3   6   1421.53   1763.75     77.93 o
  -1   3   6   8563.93   8623.94    322.20 o
  -3   1   6   8614.38   8640.45    321.93 o
   1   3   6   8743.29   8711.72    316.65 o
   3   1   6   8732.24   8627.43    315.90 o
   3   3   6   1179.97   1462.84     78.49 o
  -4   4   6  12477.10  11706.90    351.04 o
  -2   4   6    850.76    775.09     37.41 o
  -4   2   6    845.27    800.67     38.27 o
   0   4   6  17589.00  18454.20    473.39 o
   4   0   6  17633.40  18305.40    473.34 o
   2   4   6    796.64    751.43     55.00 o
   4   2   6    810.73    797.55     55.78 o
   4   4   6  12375.60  10972.80    427.14 o
  -5   5   6    765.96    955.90     48.06 o
  -3   5   6  12474.60  12463.70    324.21 o
  -5   3   6  12499.50  12138.60    324.37 o
  -1   5   6   4383.26   4541.36    124.99 o
  -5   1   6   4357.18   4462.32    122.16 o
   1   5   6   4165.72   4077.39    120.22 o
   5   1   6   4227.39   3998.41    118.19 o
   3   5   6  12534.90  12137.80    368.56 o
   5   3   6  12529.50  12293.10    369.86 o
  -6   6   6   5961.13   4827.57    143.27 o
  -4   6   6   1756.03   1805.26     67.68 o
  -6   4   6   1755.42   1747.13     66.04 o
  -2   6   6   7106.96   8629.71    255.24 o
  -6   2   6   7125.25   8596.59    254.35 o
   0   6   6   3317.38   3952.64     82.13 o
   2   6   6   7067.39   7276.82    302.11 o
   6   2   6   7093.00   7288.59    301.92 o
   4   6   6   1700.40   1857.72    133.21 o
   6   4   6   1703.31   1790.10    134.04 o
   6   6   6   5954.29   4865.84    201.88 o
  -7   7   6    432.05    392.84     33.16 o
  -5   7   6   6542.78   5861.20    169.25 o
  -7   5   6   6549.83   5891.61    168.45 o
  -3   7   6   1846.21   2178.23     73.40 o
  -7   3   6   1841.57   1966.82     68.59 o
  -1   7   6   5551.87   6207.33    169.52 o
  -7   1   6   5585.26   5773.92    163.00 o
   1   7   6   5642.16   5705.74    163.25 o
   7   1   6   5628.05   5622.22    158.33 o
   3   7   6   1744.41   1777.44     75.83 o
   7   3   6   1760.26   1717.18     72.49 o
   5   7   6   6563.86   5840.14    237.19 o
   7   5   6   6562.13   5734.57    236.45 o
   7   7   6    406.14    358.96     47.96 o
  -8   8   6   2062.54   1800.20     67.22 o
  -6   8   6    689.88    579.86     38.32 o
  -8   6   6    691.67    673.38     39.59 o
  -4   8   6   3344.67   3449.18    107.99 o
  -8   4   6   3354.04   3160.58    101.09 o
  -2   8   6   3227.85   3552.10    126.47 o
  -8   2   6   3227.78   3451.72    107.53 o
   0   8   6   2143.98   3058.59     97.59 o
   8   0   6   2156.11   2819.51     91.11 o
   2   8   6   3203.22   3298.54    120.50 o
   8   2   6   3203.25   3354.66    121.27 o
   4   8   6   3347.89   3113.86    146.74 o
   8   4   6   3350.04   3035.82    140.61 o
   6   8   6    673.18    515.32     52.04 o
   8   6   6    672.57    533.23     53.22 o
  -7   9   6   1851.84   1777.85     77.11 o
  -9   7   6   1852.50   1724.27     75.33 o
  -5   9   6    765.43    771.63     44.34 o
  -9   5   6    768.11    739.86     43.16 o
  -3   9   6   2725.90   2641.35    129.04 o
  -9   3   6   2735.94   2688.94    103.84 o
  -1   9   6   2243.84   2129.90     90.30 o
  -9   1   6   2240.72   2171.63     89.93 o
   1   9   6   2198.47   2412.22    154.44 o
   9   1   6   2208.36   2275.12    154.52 o
   3   9   6   2749.97   2516.24    174.75 o
   9   3   6   2745.97   2628.23    176.77 o
   5   9   6    744.82    746.90     82.14 o
   9   5   6    744.85    889.49     88.17 o
  -6  10   6   1210.19   1051.22     68.79 o
 -10   6   6   1211.45   1083.05     71.59 o
  -4  10   6   1119.88   1191.41     62.46 o
 -10   4   6   1121.78   1165.56     60.06 o
  -2  10   6    933.91    842.52     65.52 o
 -10   2   6    940.17    838.21     64.95 o
   0  10   6   2460.51   2256.51    110.71 o
  10   0   6   2460.27   2173.67    108.88 o
   2  10   6    937.66    927.24     98.22 o
  10   2   6    938.13    812.82     92.46 o
   4  10   6   1110.32   1081.83    104.30 o
  10   4   6   1109.58    961.84    103.99 o
  -5  11   6    717.00    716.39     58.06 o
 -11   5   6    717.98    712.57     58.22 o
  -3  11   6    901.09    799.61     62.56 o
 -11   3   6    902.43    787.33     62.81 o
  -1  11   6    978.59    804.74     60.87 o
 -11   1   6    981.32    772.54     60.52 o
  -2  12   6    761.75    559.10     75.67 o
 -12   2   6    762.14    631.55     76.18 o
   0  12   6    329.71    432.52     66.07 o
  12   0   6    330.60    231.62     52.50 o
   0   1   7    299.92     59.53     18.77 o
   1   0   7    299.59     45.05     22.04 <
  -1   2   7   1805.83   1878.51     70.36 o
  -2   1   7   1805.64   1955.37     71.48 o
   1   2   7   1857.60   1863.21     68.93 o
   2   1   7   1858.27   1873.51     69.49 o
  -2   3   7    901.98    740.01     36.13 o
  -3   2   7    901.66    748.72     36.13 o
   0   3   7      8.28     30.51     16.38 <
   3   0   7      8.26     15.15     16.48 <
   2   3   7    799.05    628.04     32.10 o
   3   2   7    799.11    647.03     33.07 o
  -3   4   7   1198.79   1162.87     47.77 o
  -4   3   7   1198.75   1170.37     46.65 o
  -1   4   7   3120.91   2960.09    104.71 o
  -4   1   7   3120.22   3020.87    106.50 o
   1   4   7   3027.34   2996.61    104.66 o
   4   1   7   3027.60   3053.00    106.55 o
   3   4   7   1215.07   1284.39     53.54 o
   4   3   7   1215.18   1149.35     50.42 o
  -4   5   7    244.90    145.96     25.76 o
  -5   4   7    244.63    108.36     29.03 o
  -2   5   7     31.52     42.80     24.84 <
  -5   2   7     31.52     20.86     22.96 <
   0   5   7    691.72    910.72     53.93 o
   5   0   7    691.41    480.34     48.22 o
   2   5   7     31.95      9.69     20.66 <
   5   2   7     31.95     27.60     21.58 <
   4   5   7    211.07    104.63     34.28 o
   5   4   7    210.96    114.94     49.69 <
  -5   6   7    115.01    101.93     33.82 o
  -6   5   7    115.14     94.58     34.03 <
  -3   6   7    915.80    848.23     43.32 o
  -6   3   7    915.39    835.72     42.30 o
  -1   6   7   1917.58   2134.35     70.14 o
  -6   1   7   1917.69   2111.95     68.81 o
   1   6   7   1944.17   1970.14     65.39 o
   6   1   7   1943.90   1877.69     63.91 o
   3   6   7    885.55    898.49     60.26 o
   6   3   7    885.71    848.38     59.45 o
   5   6   7    112.46     89.73     33.87 <
   6   5   7    112.22     89.38     33.36 <
  -6   7   7    100.48     14.49     25.81 <
  -7   6   7    100.61     35.35     25.46 <
  -4   7   7    173.33    139.58     26.17 o
  -7   4   7    173.49    177.59     26.68 o
  -2   7   7    261.15    318.50     31.43 o
  -7   2   7    260.85    294.77     29.64 o
   0   7   7     19.48     31.73     14.79 <
   2   7   7    254.12    239.68     31.02 o
   7   2   7    254.03    243.60     31.12 o
   4   7   7    168.73    180.19     37.09 o
   7   4   7    168.62    157.74     36.27 o
   6   7   7     94.91     41.68     32.90 <
   7   6   7     94.72     14.74     33.41 <
  -7   8   7     16.08     46.47     23.16 <
  -8   7   7     16.12     17.50     21.73 <
  -5   8   7    158.39    129.22     31.99 o
  -8   5   7    158.33    113.00     30.51 o
  -3   8   7    345.40    371.56     37.86 o
  -8   3   7    345.47    302.18     35.15 o
  -1   8   7    567.93    635.52     53.98 o
  -8   1   7    567.96    600.67     51.23 o
   1   8   7    560.04    580.01     41.68 o
   8   1   7    560.03    556.23     39.85 o
   3   8   7    346.49    278.97     40.81 o
   8   3   7    346.33    282.03     41.68 o
   5   8   7    153.99    113.31     34.54 o
   8   5   7    154.04     80.50     33.72 <
  -8   9   7     17.52      3.93     42.34 <
  -6   9   7     81.56    110.04     29.03 o
  -9   6   7     81.47    106.87     27.50 o
  -4   9   7    151.01    186.36     38.41 o
  -9   4   7    151.18    166.46     37.75 o
  -2   9   7    159.48    111.16     38.77 <
  -9   2   7    159.41     99.17     35.25 <
   0   9   7     10.87     -2.19     27.34 <
   9   0   7     10.92     27.39     26.68 <
   2   9   7    157.61    105.40     33.62 o
   9   2   7    157.64     81.62     31.99 <
   4   9   7    149.23    155.70     35.97 o
   9   4   7    149.08    227.32     38.62 o
  -5  10   7     66.06     61.32     33.11 <
 -10   5   7     65.95    127.99     33.62 o
  -3  10   7     60.51     93.51     31.48 <
 -10   3   7     60.63     96.31     30.91 o
  -1  10   7     58.64     45.76     33.11 <
 -10   1   7     58.51     27.55     33.47 <
   1  10   7     59.01      4.13     40.56 <
  10   1   7     59.12     46.47     43.62 <
   3  10   7     59.86     50.40     46.93 <
  10   3   7     59.82     79.07     51.88 <
  -4  11   7     58.53     75.60     37.90 <
 -11   4   7     58.36     60.76     39.28 <
  -2  11   7     32.71      9.74     35.91 <
 -11   2   7     32.83     19.23     36.07 <
   0  11   7     40.04     -5.71     29.74 <
  11   0   7     40.00    -31.02     30.05 <
   2  11   7     32.65     63.72     39.59 <
  11   2   7     32.63     39.18     40.56 <
   1  12   7      2.90     -4.39     43.36 <
  12   1   7      2.86     74.84     47.09 <
   0   0   8  99546.20  86726.50   3076.68 o
  -1   1   8  38541.70  36401.50   1814.31 o
   1   1   8  38136.60  35712.30    907.00 o
  -2   2   8  57313.80  51238.90   1317.43 o
   0   2   8  16983.20  15479.00    400.36 o
   2   0   8  16966.90  15699.90    405.39 o
   2   2   8  57463.20  53181.20   1316.86 o
  -3   3   8  12714.90  12461.10    335.70 o
  -1   3   8  33827.40  31379.90    812.05 o
  -3   1   8  33848.40  32583.90    826.90 o
   1   3   8  34267.50  32451.50    812.05 o
   3   1   8  34221.70  32451.20    824.93 o
   3   3   8  12609.80  12860.60    332.32 o
  -4   4   8  17088.90  17852.50    459.77 o
  -2   4   8  11942.10  12018.80    314.77 o
  -4   2   8  11931.30  12197.60    315.86 o
   0   4   8  34033.40  32316.10    947.62 o
   4   0   8  34025.10  31980.20    810.61 o
   2   4   8  12003.30  11983.20    311.35 o
   4   2   8  11979.10  11985.80    358.94 o
   4   4   8  17241.00  17255.10    650.30 o
  -5   5   8   2747.40   2939.81     94.09 o
  -3   5   8  17701.50  19341.60    496.01 o
  -5   3   8  17711.80  19445.50    497.70 o
  -1   5   8  13279.40  12985.80    391.11 o
  -5   1   8  13244.10  12805.60    393.42 o
   1   5   8  13123.40  12587.70    475.49 o
   5   1   8  13132.20  13019.00    479.89 o
   3   5   8  17940.80  18705.10    568.06 o
   5   3   8  17919.90  18864.00    569.98 o
   5   5   8   2724.63   2729.63    130.39 o
  -6   6   8   5209.42   4820.36    142.62 o
  -4   6   8   4481.47   4476.06    153.80 o
  -6   4   8   4475.09   4399.38    149.91 o
  -2   6   8  10398.70  11743.20    356.80 o
  -6   2   8  10402.30  11403.30    348.13 o
   0   6   8   9765.64  10454.20    279.86 o
   6   0   8   9746.29  10300.00    276.33 o
   2   6   8  10478.40  11314.30    353.30 o
   6   2   8  10470.30  10999.20    343.80 o
   4   6   8   4488.13   4370.73    185.97 o
   6   4   8   4481.79   4223.16    182.40 o
   6   6   8   5257.48   4753.59    200.24 o
  -7   7   8    787.19    697.53     41.69 o
  -5   7   8   5621.00   5503.98    181.61 o
  -7   5   8   5619.85   5445.61    180.60 o
  -3   7   8   3309.27   3451.12    106.82 o
  -7   3   8   3294.84   3365.13    105.58 o
  -1   7   8   7789.37   8391.42    327.34 o
  -7   1   8   7798.64   8493.62    327.78 o
   1   7   8   7896.51   8478.59    325.02 o
   7   1   8   7875.06   8315.61    265.18 o
   3   7   8   3267.83   2853.25    202.59 o
   7   3   8   3271.18   3083.93    204.61 o
   5   7   8   5681.14   5170.65    218.66 o
   7   5   8   5679.35   5232.97    219.47 o
  -8   8   8   1379.78   1307.42     53.22 o
  -6   8   8   1014.72    939.27     67.61 o
  -8   6   8   1012.11    869.42     62.56 o
  -4   8   8   3219.35   3370.46    122.94 o
  -8   4   8   3217.06   3108.21    115.94 o
  -2   8   8   4337.09   4654.63    158.93 o
  -8   2   8   4326.19   4692.20    158.27 o
   0   8   8   3189.38   3810.28    117.17 o
   2   8   8   4328.81   4429.44    272.93 o
   8   2   8   4324.43   4270.98    269.86 o
   4   8   8   3246.70   2972.61    142.49 o
   8   4   8   3246.60   2839.39    136.32 o
   6   8   8   1003.39    693.89     82.25 o
   8   6   8   1003.44    753.54     85.26 o
  -7   9   8   1282.56   1099.45     72.61 o
  -9   7   8   1281.91   1146.55     59.09 o
  -5   9   8    934.66    899.77     54.04 o
  -9   5   8    930.69    914.75     66.48 o
  -3   9   8   2536.02   2337.31    117.25 o
  -9   3   8   2534.62   2381.58     94.18 o
  -1   9   8   2516.32   2689.59    103.98 o
  -9   1   8   2506.88   2670.76    102.39 o
   1   9   8   2485.00   2547.49    178.60 o
   9   1   8   2488.74   2456.25    175.30 o
   3   9   8   2563.39   2379.69    117.10 o
   9   3   8   2560.97   2311.23    113.67 o
   5   9   8    918.28    847.60     88.02 o
   9   5   8    919.62    970.70     97.51 o
  -6  10   8    871.81   1001.03     99.04 o
 -10   6   8    871.10    955.77     91.48 o
  -4  10   8   1096.66   1175.94     61.13 o
 -10   4   8   1092.73    968.33     68.83 o
  -2  10   8   1026.43    958.36     66.74 o
 -10   2   8   1025.25    950.14     66.74 o
   0  10   8   2227.06   2289.32    112.75 o
  10   0   8   2224.03   2065.35    151.13 o
   2  10   8   1030.74   1038.87     70.16 o
  10   2   8   1031.20   1052.05     71.23 o
   4  10   8   1086.64   1087.88     97.31 o
  10   4   8   1087.37    984.59     95.16 o
  -3  11   8    779.50    771.92     59.75 o
 -11   3   8    777.21    870.17     64.39 o
  -1  11   8    886.97    778.45     86.59 o
 -11   1   8    886.68    776.34     88.58 o
   0   1   9     24.61      6.33     25.35 <
   1   0   9     24.60      9.69     26.53 <
  -1   2   9    702.07    652.97     47.15 o
  -2   1   9    701.52    567.66     37.35 o
   1   2   9    652.67    580.26     31.74 o
   2   1   9    652.76    598.68     31.89 o
  -2   3   9    205.70    154.58     22.60 o
  -3   2   9    205.94    153.05     22.45 o
   0   3   9    140.70     36.53     23.36 <
   3   0   9    141.66     60.14     23.87 <
   2   3   9    200.12    222.69     22.40 o
   3   2   9    199.95    210.55     22.09 o
  -3   4   9    410.02    327.13     31.99 o
  -4   3   9    410.42    350.40     32.40 o
  -1   4   9   1143.57   1251.34     70.02 o
  -4   1   9   1143.67   1132.23     65.99 o
   1   4   9   1160.53   1220.97     64.10 o
   4   1   9   1160.69   1107.63     59.81 o
   3   4   9    373.85    305.55     23.11 o
   4   3   9    373.63    292.03     28.57 o
  -4   5   9     86.17      0.41     22.19 <
  -5   4   9     86.18     18.47     21.78 <
  -2   5   9    153.87     70.96     22.14 o
  -5   2   9    154.07     88.87     23.42 o
   0   5   9     12.66     15.35     19.90 <
   5   0   9     12.81     33.67     20.51 <
   2   5   9    135.98     78.61     19.49 o
   5   2   9    136.35     82.08     19.39 o
   4   5   9     86.59     -9.74     32.45 <
   5   4   9     86.56     -7.91     43.41 <
  -5   6   9     80.48     56.73     24.08 <
  -6   5   9     80.50     28.82     23.31 <
  -3   6   9    327.64    294.83     33.67 o
  -6   3   9    327.61    329.98     34.74 o
  -1   6   9    686.52    753.87     46.38 o
  -6   1   9    686.89    747.19     46.38 o
   1   6   9    672.98    685.55     43.37 o
   6   1   9    672.92    698.51     43.93 o
   3   6   9    332.70    260.65     56.37 o
   6   3   9    332.79    238.92     53.77 o
   5   6   9     75.74     49.89     34.64 <
   6   5   9     75.72     26.88     32.80 <
  -6   7   9     20.98     17.91     23.26 <
  -7   6   9     20.97     14.59     22.04 <
  -4   7   9     90.66     70.96     25.15 <
  -7   4   9     90.61     74.74     24.89 o
  -2   7   9     97.97     67.08     25.97 <
  -7   2   9     97.97     33.72     24.38 <
   0   7   9     74.62     74.53     26.88 <
   7   0   9     74.60     70.65     27.14 <
   2   7   9     97.16     59.28     31.93 <
   7   2   9     97.16     43.82     31.42 <
   4   7   9     88.19    106.26     34.03 o
   7   4   9     88.28     54.43     31.68 <
   6   7   9     19.53     33.82     41.68 <
   7   6   9     19.53     -9.03     43.87 <
  -7   8   9     25.14    -13.21     32.04 <
  -8   7   9     25.11     -1.43     34.64 <
  -5   8   9     44.86     32.09     26.12 <
  -8   5   9     44.92     48.36     24.95 <
  -3   8   9    163.93    145.44     31.68 o
  -8   3   9    163.86    120.14     29.74 o
  -1   8   9    200.43    197.58     31.37 o
  -8   1   9    200.46    210.54     31.88 o
   1   8   9    203.57    200.80     39.03 o
   8   1   9    203.49    179.98     37.75 o
   3   8   9    162.23     66.17     47.60 <
   8   3   9    162.26    130.29     53.16 <
   5   8   9     44.25     36.37     32.19 <
   8   5   9     44.26    -32.50     32.75 <
  -6   9   9     42.64     32.85     27.96 <
  -9   6   9     42.58     42.04     27.14 <
  -4   9   9     78.87     59.69     30.97 <
  -9   4   9     78.98     97.90     31.07 o
  -2   9   9     34.02     54.99     34.18 <
  -9   2   9     33.91     75.45     33.92 <
   0   9   9     99.57      3.52     21.99 <
   2   9   9     34.07     44.48     31.37 <
   9   2   9     34.04     19.64     30.61 <
   4   9   9     77.71     40.96     31.42 <
   9   4   9     77.67     85.50     34.89 <
  -5  10   9     26.83     26.63     35.81 <
 -10   5   9     26.75     23.31     31.22 <
  -3  10   9     39.62     26.88     49.33 <
 -10   3   9     39.75     18.77     50.91 <
  -1  10   9     32.06     53.00     34.54 <
 -10   1   9     31.97     22.91     33.82 <
   1  10   9     31.51     39.74     37.09 <
  10   1   9     31.54     45.35     40.91 <
   3  10   9     39.71     39.69     39.99 <
  10   3   9     39.63     46.98     44.48 <
  -2  11   9     45.88     80.35     52.14 <
 -11   2   9     45.99      4.64     49.38 <
   0  11   9      0.44     15.92     40.25 <
  11   0   9      0.40     73.46     41.83 <
   2  11   9     45.68      3.98     32.24 <
  11   2   9     45.64     33.26     34.84 <
   0   0  10   4947.12   5425.39    217.37 o
  -1   1  10    980.45    951.80     48.73 o
   1   1  10    902.23    919.85     42.10 o
  -2   2  10   3954.05   3956.71    120.10 o
   0   2  10    198.37    161.36     27.85 o
   2   0  10    201.50    191.21     24.18 o
   2   2  10   3934.82   4361.19    167.50 o
  -3   3  10    777.92    554.26     33.78 o
  -1   3  10   1906.73   2025.27     98.81 o
  -3   1  10   1921.73   2028.06    101.13 o
   1   3  10   1978.06   2128.12     82.50 o
   3   1  10   1977.48   2302.92     86.16 o
   3   3  10    660.06    616.40     33.52 o
  -4   4  10   2883.59   3010.09    108.64 o
  -2   4  10    893.62    811.17     46.64 o
  -4   2  10    890.21    787.72     47.35 o
   0   4  10   3002.09   2971.08     93.44 o
   4   0  10   3018.19   2977.52     93.65 o
   2   4  10    848.11    799.60     38.83 o
   4   2  10    855.44    902.10     41.23 o
   4   4  10   2858.68   2762.57    132.28 o
  -5   5  10    760.74    695.32     80.00 o
  -3   5  10   3222.70   3728.83    130.86 o
  -5   3  10   3232.02   3592.37    128.01 o
  -1   5  10   1503.36   1401.67     54.82 o
  -5   1  10   1492.19   1355.16     54.91 o
   1   5  10   1399.24   1286.73     53.38 o
   5   1  10   1423.52   1351.09     54.66 o
   3   5  10   3254.75   3540.08    226.31 o
   5   3  10   3253.74   3569.17    221.74 o
   5   5  10    690.08    467.82     71.63 o
  -6   6  10   1751.56   1633.57     64.46 o
  -4   6  10   1232.13   1110.60     50.72 o
  -6   4  10   1231.26   1197.42     52.61 o
  -2   6  10   1993.60   2170.65     88.30 o
  -6   2  10   2002.83   2052.25     85.90 o
   0   6  10   1700.26   1880.39    136.47 o
   6   0  10   1700.30   1896.36    134.68 o
   2   6  10   1981.83   1972.83    105.81 o
   6   2  10   1991.36   1990.84    105.09 o
   4   6  10   1189.01   1115.52     70.06 o
   6   4  10   1191.22   1143.92     72.31 o
   6   6  10   1752.97   1477.61     84.26 o
  -7   7  10    420.26    292.84     44.64 o
  -5   7  10   1915.71   1867.87     70.63 o
  -7   5  10   1920.51   1918.60     70.23 o
  -3   7  10   1038.95    974.57     68.84 o
  -7   3  10   1036.10    908.62     64.80 o
  -1   7  10   1894.34   2054.32     84.11 o
  -7   1  10   1909.66   2140.14     86.46 o
   1   7  10   1939.43   1930.77    101.67 o
   7   1  10   1932.60   2051.72    105.75 o
   3   7  10    981.48    936.64     65.72 o
   7   3  10    988.84    893.84     64.45 o
   5   7  10   1930.94   1812.19     97.02 o
   7   5  10   1929.36   1595.34     93.35 o
   7   7  10    402.52    306.26     42.45 o
  -6   8  10    511.76    409.43     47.35 o
  -8   6  10    512.11    454.07     46.33 o
  -4   8  10   1156.79   1086.21     60.21 o
  -8   4  10   1163.45   1095.14     57.81 o
  -2   8  10   1447.88   1598.90     72.62 o
  -8   2  10   1447.73   1637.12     73.84 o
   0   8  10    966.94   1354.70    108.22 o
   8   0  10    972.64   1304.80    107.61 o
   2   8  10   1431.00   1395.74     84.15 o
   8   2  10   1431.38   1601.35     89.87 o
   4   8  10   1161.10   1139.94     70.83 o
   8   4  10   1160.66    997.48     67.30 o
   6   8  10    498.62    385.65     44.28 o
   8   6  10    498.69    351.32     44.34 o
  -5   9  10    476.18    427.13     38.47 o
  -9   5  10    476.67    420.64     37.40 o
  -3   9  10    984.32    951.90     66.38 o
  -9   3  10    991.12   1018.77     67.86 o
  -1   9  10    977.00    987.60     99.76 o
  -9   1  10    975.09   1042.00     98.78 o
   1   9  10    953.17    953.27     96.94 o
   9   1  10    958.12    926.63     98.68 o
   3   9  10    998.04    963.46     64.80 o
   9   3  10    995.11    942.31     65.72 o
   5   9  10    462.68    385.03     42.04 o
   9   5  10    463.10    441.42     44.95 o
  -2  10  10    467.46    501.82     71.68 o
 -10   2  10    471.43    470.74     70.10 o
   0  10  10    915.00    982.97     70.00 o
   2  10  10    470.06    418.14     70.56 o
  10   2  10    469.82    466.61     72.80 o
   4  10  10    507.33    462.95     58.98 o
  10   4  10    507.27    389.22     57.80 o
   1  11  10    412.01     89.28     50.30 <
   0   1  11     21.76     38.87     20.25 <
   1   0  11     21.62     12.65     19.44 <
  -1   2  11    206.80    191.11     28.16 o
  -2   1  11    206.51    185.19     28.52 o
   1   2  11    202.51    175.75     24.23 o
   2   1  11    202.40    221.21     25.56 o
  -2   3  11    120.33     63.05     24.54 <
  -3   2  11    120.27     30.10     20.30 <
   0   3  11     57.09     28.62     21.02 <
   3   0  11     56.97     26.22     20.61 <
   2   3  11    100.27     72.13     25.66 <
   3   2  11    100.04     64.43     25.56 <
  -3   4  11    227.16    149.43     28.16 o
  -4   3  11    227.16    141.01     26.68 o
  -1   4  11    326.38    345.75     28.93 o
  -4   1  11    326.05    352.99     33.77 o
   1   4  11    313.21    287.13     28.31 o
   4   1  11    313.01    364.22     30.20 o
  -4   5  11     40.59     29.33     24.74 <
  -5   4  11     40.59     15.92     24.64 <
  -2   5  11     84.20     18.88     21.43 <
  -5   2  11     84.06      7.50     21.83 <
   0   5  11     81.77     23.57     44.18 <
   5   0  11     81.59     15.00     40.45 <
   2   5  11     80.81     64.38     35.20 <
   5   2  11     80.82     47.14     33.92 <
   4   5  11     36.47     10.46     32.65 <
   5   4  11     36.44     14.64     31.73 <
  -5   6  11     45.50     -7.86     28.16 <
  -6   5  11     45.50     -8.26     26.78 <
  -3   6  11    102.86     81.32     25.25 o
  -6   3  11    102.88     92.44     27.34 o
  -1   6  11    248.67    163.61     29.44 o
  -6   1  11    248.67    217.84     31.12 o
   1   6  11    251.23    294.11     42.14 o
   6   1  11    251.22    286.86     42.24 o
   3   6  11    100.28    119.22     35.76 o
   6   3  11    100.26     97.54     35.05 <
   5   6  11     46.21    -26.88     32.44 <
   6   5  11     46.22     27.65     31.53 <
  -6   7  11      9.90     24.49     56.06 <
  -7   6  11      9.92    -30.15     50.30 <
  -4   7  11     49.26     13.21     27.34 <
  -7   4  11     49.25     13.11     26.63 <
  -2   7  11     35.87     91.06     48.72 <
  -7   2  11     35.92     -4.44     46.73 <
   2   7  11     36.29      8.21     38.82 <
   7   2  11     36.31     12.40     42.09 <
   4   7  11     49.11     80.09     35.71 <
   7   4  11     49.15     27.19     34.33 <
   6   7  11      9.96     -3.26     29.79 <
   7   6  11      9.95     -2.40     27.50 <
  -5   8  11     12.70     21.27     37.44 <
  -8   5  11     12.72    -22.96     34.69 <
  -3   8  11     45.11     29.23     32.39 <
  -8   3  11     45.08     72.75     54.58 <
  -1   8  11     64.90     31.88     34.69 <
  -8   1  11     64.99     36.32     34.79 <
   1   8  11     64.51     55.66     27.09 <
   8   1  11     64.57      4.08     34.64 <
   3   8  11     45.51     13.52     51.01 <
   8   3  11     45.60     60.04     49.43 <
   5   8  11     12.86     -4.08     35.30 <
   8   5  11     12.86     12.45     27.80 <
  -4   9  11     11.56     74.48     36.88 <
  -9   4  11     11.58     23.87     35.76 <
  -2   9  11     28.42     28.67     31.37 <
  -9   2  11     28.39     22.04     32.14 <
   0   9  11      1.27     32.55     32.60 <
   9   0  11      1.33    -14.64     33.16 <
   2   9  11     28.17     22.39     32.50 <
   9   2  11     28.25     -4.39     49.89 <
   4   9  11     11.69     20.81     31.07 <
   9   4  11     11.70     52.49     31.42 <
  -1  10  11      5.76      8.72     31.88 <
 -10   1  11      5.74    -20.25     32.95 <
   1  10  11      5.81    -24.49     28.21 <
  10   1  11      5.87     30.71     44.53 <
   3  10  11      3.43      4.49     44.79 <
  10   3  11      3.45    -12.80     44.48 <
  -1   1  12  11813.40  11768.00    451.48 o
   1   1  12  11727.30  12203.40    320.42 o
  -2   2  12  12848.20  12816.50    330.79 o
   0   2  12   8238.26   8614.34    234.92 o
   2   0  12   8234.17   8390.52    263.96 o
   2   2  12  12900.10  12160.00    330.28 o
  -3   3  12   5754.77   5198.42    153.08 o
  -1   3  12  10125.70   9853.19    303.18 o
  -3   1  12  10131.40  10119.00    269.74 o
   1   3  12  10243.90   9636.90    262.98 o
   3   1  12  10232.50   9864.29    311.01 o
   3   3  12   5751.89   5585.55    220.77 o
  -4   4  12   4899.15   5045.53    150.38 o
  -2   4  12   5544.92   5440.59    182.29 o
  -4   2  12   5541.21   5471.88    183.21 o
   0   4  12   8918.77   8946.09    345.20 o
   4   0  12   8918.83   9175.86    353.59 o
   2   4  12   5579.70   5537.99    225.36 o
   4   2  12   5573.49   5646.28    226.95 o
   4   4  12   4952.79   5265.78    212.64 o
  -5   5  12   1735.50   1921.76     70.99 o
  -3   5  12   5045.12   5320.08    156.30 o
  -5   3  12   5049.96   5369.21    181.13 o
  -1   5  12   5016.32   4785.18    162.80 o
  -5   1  12   5003.49   4771.90    161.77 o
   1   5  12   4980.21   4748.96    198.85 o
   5   1  12   4986.40   4685.47    198.61 o
   3   5  12   5120.79   5450.17    220.77 o
   5   3  12   5113.64   5371.82    220.20 o
   5   5  12   1737.24   1695.27     93.65 o
  -6   6  12   1484.33   1739.64    134.06 o
  -4   6  12   2057.87   2121.58    107.79 o
  -6   4  12   2053.95   2140.40    148.37 o
  -2   6  12   3393.90   3064.63    200.29 o
  -6   2  12   3396.93   3272.67    209.74 o
   0   6  12   3822.33   3966.07    171.32 o
   6   0  12   3816.26   3906.17    169.58 o
   2   6  12   3422.25   3342.98    204.59 o
   6   2  12   3420.52   3424.17    212.55 o
   4   6  12   2066.19   2207.21    108.20 o
   6   4  12   2065.50   2083.15    105.65 o
   6   6  12   1500.18   1661.26     89.76 o
  -5   7  12   1531.91   1767.47     77.06 o
  -7   5  12   1532.33   1863.98     95.17 o
  -3   7  12   1577.93   1584.83     72.98 o
  -7   3  12   1570.05   1493.18     69.35 o
  -1   7  12   2596.79   2430.25    120.26 o
  -7   1  12   2602.62   2611.45    122.26 o
   1   7  12   2630.19   2786.64    125.01 o
   7   1  12   2621.43   2529.02    121.69 o
   3   7  12   1566.40   1772.12    124.47 o
   7   3  12   1569.92   1572.27    118.24 o
   5   7  12   1550.82   1739.62     91.81 o
   7   5  12   1549.72   1700.16     92.83 o
   7   7  12    460.45    442.08     46.12 o
  -6   8  12    498.91    674.37     86.78 o
  -8   6  12    497.23    490.70     70.81 o
  -4   8  12   1043.68   1136.54     71.89 o
  -8   4  12   1043.79   1121.39     97.92 o
  -2   8  12   1541.39   1641.99    129.06 o
  -8   2  12   1535.84   1663.94     90.02 o
   0   8  12   1351.01   1235.73     75.01 o
   8   0  12   1351.74   1216.80     74.35 o
   2   8  12   1538.85   1697.92     90.63 o
   8   2  12   1538.55   1604.38     89.05 o
   4   8  12   1053.28   1128.99     71.69 o
   8   4  12   1052.99   1080.82     69.90 o
   6   8  12    495.15    443.05     66.68 o
   8   6  12    495.67    430.90     64.84 o
  -3   9  12    811.68    892.12     64.08 o
  -9   3  12    812.24    958.01     66.13 o
  -1   9  12    929.90    925.53     64.39 o
  -9   1  12    924.99   1060.68     67.61 o
   1   9  12    919.30    935.06     86.18 o
   9   1  12    921.93    841.39     85.41 o
   3   9  12    820.51    898.16     60.62 o
   9   3  12    819.05    799.57     57.66 o
   0   1  13     19.31     -8.06     20.20 <
   1   0  13     19.34     16.89     21.02 <
  -1   2  13     84.41     46.83     22.40 <
  -2   1  13     84.25     79.43     22.96 o
   1   2  13     79.30     73.26     31.63 <
   2   1  13     79.50     54.94     25.51 <
  -2   3  13     23.50      3.93     21.58 <
  -3   2  13     23.67     23.31     21.58 <
   0   3  13     42.09      6.27     31.73 <
   3   0  13     42.33     20.05     25.86 <
   2   3  13     14.20     22.70     31.99 <
   3   2  13     14.20      2.04     30.40 <
  -3   4  13     29.04     14.54     21.32 <
  -4   3  13     28.96     24.69     21.88 <
  -1   4  13     84.19     93.41     28.36 o
  -4   1  13     84.25     55.66     31.99 <
   1   4  13     79.86    116.97     33.92 o
   4   1  13     79.88     75.60     32.14 <
  -4   5  13     34.90     -5.61     22.55 <
  -5   4  13     34.92      4.80     22.70 <
  -2   5  13     13.53     -6.22     31.93 <
  -5   2  13     13.56      6.17     30.66 <
   0   5  13     17.54     -4.18     50.15 <
   5   0  13     17.59     21.63     50.76 <
   2   5  13     11.50      4.29     35.15 <
   5   2  13     11.51     -2.35     33.82 <
   4   5  13     33.26     -8.42     33.01 <
   5   4  13     33.23     29.43     32.65 <
  -5   6  13     15.93     -6.63     27.34 <
  -6   5  13     15.92     12.04     27.55 <
  -3   6  13     46.54     33.72     26.58 <
  -6   3  13     46.50     19.08     26.58 <
  -1   6  13     49.14     34.49     28.77 <
  -6   1  13     49.05     21.27     30.61 <
   1   6  13     48.82     50.61     32.60 <
   6   1  13     48.77     77.64     34.03 <
   3   6  13     45.89     25.30     29.43 <
   6   3  13     45.83     23.42     29.84 <
   5   6  13     15.88     10.71     29.74 <
   6   5  13     15.87    -21.12     35.91 <
  -6   7  13     14.98     -4.95     48.21 <
  -7   6  13     14.98     16.83     40.20 <
  -4   7  13     15.67    -18.72     30.30 <
  -7   4  13     15.66      9.95     31.83 <
  -2   7  13     35.85     20.66     45.66 <
  -7   2  13     35.80     21.58     46.37 <
   2   7  13     35.33      8.37     29.13 <
   7   2  13     35.22      2.24     29.03 <
   4   7  13     15.78     20.92     26.93 <
   7   4  13     15.75    -12.45     27.55 <
   6   7  13     15.16      4.13     46.17 <
   7   6  13     15.15     12.04     46.68 <
  -5   8  13     14.53    -17.50     39.48 <
  -8   5  13     14.55    -38.36     40.66 <
  -3   8  13     22.66    -11.78     32.95 <
  -8   3  13     22.66     17.09     33.72 <
  -1   8  13     31.85      5.05     33.11 <
  -8   1  13     31.78     36.47     33.72 <
   1   8  13     31.97     10.00     32.19 <
   8   1  13     31.89    -29.23     32.90 <
   3   8  13     22.64     35.66     30.97 <
   8   3  13     22.58    -16.12     30.15 <
   0   0  14    656.78    551.55     51.89 o
  -1   1  14    282.30    180.09     26.73 o
   1   1  14    272.56    201.57     27.19 o
  -2   2  14    548.60    504.59     36.02 o
   0   2  14    168.54    142.69     25.35 o
   2   0  14    168.44    126.72     25.35 o
   2   2  14    542.83    626.93     52.91 o
  -3   3  14    299.31    249.32     29.64 o
  -1   3  14    366.15    408.80     34.08 o
  -3   1  14    370.10    445.95     34.59 o
   1   3  14    374.24    489.93     48.26 o
   3   1  14    372.11    471.20     48.06 o
   3   3  14    275.32    321.66     44.28 o
  -4   4  14    546.36    557.90     35.71 o
  -2   4  14    341.53    320.29     42.50 o
  -4   2  14    339.65    262.12     40.71 o
   0   4  14    493.41    465.50     64.03 o
   4   0  14    496.33    486.82     67.91 o
   2   4  14    327.83    334.16     43.06 o
   4   2  14    328.65    380.33     44.28 o
   4   4  14    535.83    584.02     51.73 o
  -5   5  14    319.94    257.38     37.96 o
  -3   5  14    567.35    616.06     43.32 o
  -5   3  14    570.56    582.70     42.30 o
  -1   5  14    383.22    347.38     45.35 o
  -5   1  14    378.01    325.03     44.03 o
   1   5  14    361.52    402.37     48.36 o
   5   1  14    368.00    282.43     45.51 o
   5   5  14    303.75    190.34     37.55 o
  -6   6  14    344.42    433.95     51.32 o
  -4   6  14    380.92    390.13     39.69 o
  -6   4  14    380.40    406.66     39.79 o
  -2   6  14    456.82    383.91     42.19 o
  -6   2  14    459.85    402.94     43.88 o
   2   6  14    451.67    488.96     48.93 o
   6   2  14    452.77    440.24     47.80 o
   4   6  14    369.28    325.49     46.32 o
   6   4  14    369.63    347.38     47.29 o
  -3   7  14    323.05    329.62     42.19 o
  -7   3  14    321.61    412.57     46.53 o
  -1   7  14    419.29    496.71     49.23 o
  -7   1  14    424.24    392.79     47.24 o
   1   7  14    426.59    271.21     46.27 o
   7   1  14    423.23    344.27     48.36 o
   3   7  14    310.22    313.70     42.39 o
   7   3  14    312.27    350.13     44.03 o
  -2   8  14    340.63    345.28     60.05 o
  -8   2  14    340.29    363.44     62.09 o
   0   8  14    293.59    361.96     42.09 o
   8   0  14    295.00    294.92     40.81 o
   8   2  14    336.29    406.20     65.35 o
   0   1  15     15.38     27.34     31.48 <
   1   0  15     15.37     -4.18     44.84 <
  -1   2  15     32.48     27.04     26.78 <
  -2   1  15     32.38     17.40     26.32 <
   1   2  15     28.07      4.59     28.67 <
   2   1  15     28.10    -37.14     38.67 <
  -2   3  15     22.12     24.69     26.42 <
  -3   2  15     22.14    -19.03     26.63 <
   0   3  15     30.34     85.70     48.00 <
   3   0  15     30.33     -4.13     47.09 <
   2   3  15     18.31      0.31     30.10 <
   3   2  15     18.29    -12.45     47.39 <
  -3   4  15     42.95     -4.80     25.97 <
  -4   3  15     42.93     11.63     25.46 <
  -1   4  15     30.48    -15.35     31.78 <
  -4   1  15     30.49    -50.86     33.52 <
   1   4  15     29.65     -8.47     40.30 <
   4   1  15     29.62      4.34     40.05 <
   3   4  15     39.31     14.54     34.28 <
   4   3  15     39.33     54.18     34.49 <
  -4   5  15     16.94    -50.35     34.43 <
  -5   4  15     16.97     32.85     33.57 <
  -2   5  15     35.44     16.58     27.60 <
  -5   2  15     35.51    -23.31     29.43 <
   0   5  15     21.38      8.06     46.42 <
   2   5  15     33.57      0.31     29.03 <
   5   2  15     33.64     -0.05     28.52 <
   4   5  15     16.63     37.14     31.78 <
   5   4  15     16.64    -22.34     31.42 <
  -3   6  15     18.22     26.63     30.97 <
  -6   3  15     18.25      4.39     33.52 <
  -1   6  15     32.79      4.08     28.47 <
  -6   1  15     32.87    -31.83     31.83 <
   1   6  15     32.09    -66.16     52.19 <
   6   1  15     32.18     -4.23     49.89 <
   3   6  15     18.25    -16.07     32.85 <
   6   3  15     18.31    -22.50     33.16 <
  -2   7  15     11.18      5.92     30.05 <
  -7   2  15     11.22     27.60     33.36 <
   0   7  15     19.78     31.53     27.65 <
   7   0  15     19.89      8.16     28.16 <
   2   7  15     11.34      6.33     28.21 <
   7   2  15     11.41     28.87     37.55 <
   0   0  16   3313.93   3496.86    155.46 o
  -1   1  16   2821.17   2937.83     92.96 o
   1   1  16   2817.62   2546.61    126.14 o
  -2   2  16   2558.19   2663.66    122.20 o
   0   2  16   2418.11   2150.39    104.43 o
   2   0  16   2417.77   2377.88    114.59 o
   2   2  16   2571.34   2498.73    120.41 o
  -3   3  16   1577.42   1558.71     87.11 o
  -1   3  16   2286.80   2487.39    160.01 o
  -3   1  16   2288.25   1531.67    135.61 o
   1   3  16   2303.27   2439.22    155.83 o
   3   1  16   2301.79   1822.34    137.60 o
   3   3  16   1587.77   1597.49     89.00 o
  -4   4  16   1034.29   1238.94     74.24 o
  -2   4  16   1474.26   1505.96     86.34 o
  -4   2  16   1473.83   1671.19    123.29 o
   0   4  16   1899.39   2221.47    153.00 o
   4   0  16   1900.06   2017.18    101.66 o
   2   4  16   1484.90   1638.74     86.45 o
   4   2  16   1484.43   1516.93     82.87 o
   4   4  16   1046.76   1183.63     72.86 o
  -3   5  16    999.86    998.25    100.11 o
  -5   3  16   1000.79   1124.13    108.53 o
  -1   5  16   1231.22   1235.07     74.14 o
  -5   1  16   1229.30   1337.89     78.38 o
   3   5  16   1013.20    982.33     98.32 o
   5   3  16   1012.26   1206.02     74.39 o
  -2   6  16    758.29    847.68     59.08 o
  -6   2  16    758.86    788.24     58.42 o
   0   6  16    876.28    986.59     64.60 o
   6   0  16    875.68   1083.48     69.03 o
   0   1  17     20.57     25.71     43.97 <
   1   0  17     20.57    -12.91     43.36 <
   1   2  17     20.51     24.08     32.39 <
   2   1  17     20.52     24.59     33.11 <
  -2   3  17      8.87    -65.14     47.65 <
  -3   2  17      8.86    -77.39     49.02 <
   0   3  17     15.99    -18.47     32.65 <
   3   0  17     15.97    -35.25     33.26 <
  -3   4  17      2.71     23.82     42.90 <
  -4   3  17      2.69     87.13     48.87 <
  -1   4  17      7.57     12.86     30.81 <
  -4   1  17      7.53     22.80     31.63 <
   1   4  17      6.26     14.28     30.66 <
   4   1  17      6.22    -22.34     31.12 <
   0   5  17      3.44     -8.06     40.15 <
   5   0  17      3.37    -40.35     38.06 <
   2   2  18     46.22     85.14     33.46 <
   1   3  18     41.00     75.09     31.53 <
   3   1  18     40.59     63.46     32.09 <
