# Supplementary material for: Pressure-induced transformation of CH3NH3PbI3: the role of the noble-gas pressure transmitting media
Source: Acta Crystallogr B Struct Sci Cryst Eng Mater. 2019 May 18;75(Pt 3):361–70. doi: 10.1107/S2052520619004554 (PMC6549221; doi:10.1107/S2052520619004554)
Supplement: Supplementary file 10 [file b-75-00361-IXsup10.hkl]

#
# h,k,l, Fc-squared, Fo-squared, sigma(Fo-squared) and status flag
#
data_I
_shelx_title                             '   '
_shelx_refln_list_code                   4
_shelx_F_calc_maximum                    580.66
_exptl_crystal_F_000                     1070
_reflns_d_resolution_high                0.8030

loop_
 _symmetry_equiv_pos_as_xyz
 'x, y, z'
 '-x, -y, z'
 '-y, x, z+1/2'
 'y, -x, z+1/2'
 'x+1/2, -y+1/2, z'
 '-x+1/2, y+1/2, z'
 '-y+1/2, -x+1/2, z+1/2'
 'y+1/2, x+1/2, z+1/2'

_cell_length_a                           8.850(5)
_cell_length_b                           8.850(5)
_cell_length_c                           12.520(5)
_cell_angle_alpha                        90
_cell_angle_beta                         90
_cell_angle_gamma                        90

_shelx_F_squared_multiplier              1.000

loop_
 _refln_index_h
 _refln_index_k
 _refln_index_l
 _refln_F_squared_calc
 _refln_F_squared_meas
 _refln_F_squared_sigma
 _refln_observed_status
 2   2   0 325900.00 337168.00   4788.75 o
 1   3   0  95870.80 100051.00   3167.12 o
 2   3   0    390.04    916.33    219.13 o
 3   3   0  20451.00  20313.50   1433.54 o
 2   4   0   7852.98   7822.38    591.38 o
 3   4   0    301.19   1041.30    256.22 o
 4   4   0  50733.10  54526.10   2757.04 o
 2   5   0    223.42    419.91    318.07 <
 3   5   0  33292.00  32874.30   1416.31 o
 4   5   0    482.98    323.74    138.78 <
 5   5   0   1859.08   1915.35    540.53 o
 3   6   0    312.98    904.20    269.14 o
 4   6   0   2295.74   2213.52    419.07 o
 5   6   0    531.51    338.91    259.59 <
 6   6   0   9771.57   8694.32   1271.77 o
 4   8   0   5200.47   5776.25    860.75 o
 5   8   0    140.66    196.85    339.28 <
 6   8   0    509.08    800.07    573.40 <
 5   9   0    497.83    340.17    304.30 <
 1   2   1    327.96    408.30    117.34 o
 1   3   1    356.30    240.34    222.36 <
 2   3   1    167.35    252.75    109.33 <
 2   4   1    595.61    188.23    172.36 <
 3   4   1     55.57    171.28     85.59 <
 2   5   1    131.87    274.99    183.55 <
 3   5   1    253.31    277.10    155.45 <
 3   6   1    241.69    311.61    287.54 <
 4   6   1    244.79    203.91    183.55 <
 4   8   1    287.05    255.84    207.33 <
 5   8   1    150.98    180.22    155.50 <
 6   8   1     67.84    232.10    246.62 <
 5   9   1    212.64    392.47    543.80 <
 2   2   2  94648.10  84883.10   1656.70 o
 1   3   2  35716.20  33802.20   1056.33 o
 2   3   2    400.64    474.51    103.99 o
 3   3   2   8456.28   7637.38    621.39 o
 2   4   2   2309.43   2096.88    224.61 o
 3   4   2    848.91    949.72    171.04 o
 4   4   2  32463.00  33501.50   1489.31 o
 2   5   2    468.49    243.43    156.20 <
 3   5   2  24843.20  26080.00    904.25 o
 4   5   2    759.44    264.41    131.99 <
 5   5   2   2461.91   2629.97    447.49 o
 3   6   2    645.15    598.17    171.98 o
 4   6   2   1606.57   2358.25    297.65 o
 5   6   2    264.68    208.18    160.60 <
 6   6   2   8488.25   7620.48    844.18 o
 4   8   2   4695.22   4905.06    565.67 o
 5   8   2    371.23    105.68    192.26 <
 6   8   2    461.41    595.97    215.85 <
 5   9   2    604.89    294.61    174.65 <
 1   2   3    319.14    543.15    143.42 o
 1   3   3    317.57    168.33    103.90 <
 2   3   3    291.76    201.53    125.67 <
 3   4   3    157.41    194.83    147.40 <
 2   5   3    204.51    116.96    141.22 <
 3   5   3    289.84    151.15     88.59 <
 4   5   3    307.14    216.88    189.68 <
 3   6   3    370.95    194.88    219.98 <
 4   6   3    230.94    119.31     79.55 <
 5   6   3    192.09    499.65    369.67 <
 4   8   3    268.35    259.07    221.47 <
 5   8   3    297.95    182.42    143.04 <
 6   8   3     57.54    297.05    217.49 <
 5   9   3    174.49    400.67    183.36 <
 1   1   4  91484.10  87164.20   2301.17 o
 1   2   4    371.69   1024.44    217.68 o
 2   2   4 130764.00 132397.00   2090.19 o
 1   3   4  57781.00  60515.80   1575.13 o
 2   3   4    520.39    229.06     99.12 <
 3   3   4  19545.50  18744.50    961.75 o
 1   4   4    481.20   1869.18    657.49 <
 2   4   4  11759.50  11311.40    628.55 o
 3   4   4    365.36    278.22     75.48 o
 4   4   4  24786.30  27394.90   1359.70 o
 2   5   4    211.52    195.63    141.17 <
 3   5   4  18300.00  19099.50    854.57 o
 4   5   4    550.29    368.03    346.87 <
 5   5   4   2924.04   2027.12    385.17 o
 3   6   4    338.90    266.19    116.87 <
 4   6   4   2925.25   2790.43    323.64 o
 5   6   4    372.87    361.01    159.81 <
 6   6   4   5271.49   5670.01    724.96 o
 4   8   4   3332.52   3333.20    492.21 o
 5   8   4    142.76    354.59    318.26 <
 6   8   4    661.01    575.41    168.42 o
 1   2   5    307.03    202.70     79.79 <
 2   3   5     95.65    155.78     36.62 o
 1   4   5     97.05    119.96    278.55 <
 2   4   5    258.20    262.54    298.26 <
 3   4   5     91.50    277.52    220.91 <
 2   5   5    107.19    122.44    109.43 <
 3   5   5    140.41    238.10    187.01 <
 3   6   5    332.04    243.34    177.09 <
 4   6   5    153.27    522.13    221.90 <
 5   6   5    294.42     94.58     48.65 <
 4   8   5    195.99    265.44    147.35 <
 5   8   5    384.06    328.09    318.40 <
 0   0   6  19422.50  19423.20    838.32 o
 1   1   6   8029.14   8167.37    776.00 o
 0   2   6   1918.42   1404.74    305.24 o
 1   2   6    150.09    266.14    110.41 <
 2   2   6  18886.20  20597.10   1487.99 o
 1   3   6  11337.90  10845.70    734.84 o
 3   3   6   5862.22   6229.08    552.65 o
 1   4   6     80.97    568.72    192.87 <
 2   4   6   3957.17   6448.59    486.77 o
 3   4   6    443.55    411.34    341.11 <
 4   4   6   9308.62  10703.90    887.16 o
 2   5   6    248.55    238.99    148.34 <
 3   5   6   8389.48   8465.03    690.55 o
 4   5   6    567.95    177.46    260.62 <
 5   5   6   2390.74   2440.05    474.04 o
 2   6   6   6647.46   3364.20   1744.49 <
 3   6   6    455.28    475.16    320.64 <
 4   6   6   2216.35   2233.42    406.00 o
 5   6   6    216.17    421.50    232.24 <
 6   6   6   2699.02   2728.95    552.28 o
 4   8   6   1979.31   1499.04    361.80 o
 0   0   8  45649.10  46391.20   1436.25 o
-1   1   8  30321.30  28182.70   1251.68 o
 1   1   8  30016.70  30670.50   1572.00 o
 0   2   8  23578.50  23503.70   1478.30 o
 1   2   8     90.71    336.89    201.62 <
 2   2   8  23101.30  25969.60   1746.55 o
 1   3   8  17314.40  18871.30   1025.85 o
 2   3   8    159.19    234.07    176.99 <
 3   3   8   9314.13   9281.81   1268.63 o
 1   4   8    146.93    230.09    217.59 <
 2   4   8   8371.64   7705.88    568.25 o
 4   4   8   6236.78   5196.02    631.74 o
 2   5   8     86.46    353.66    382.64 <
 3   5   8   5126.86   4687.33    530.13 o
 4   5   8    257.24    232.01    199.56 <
 5   5   8   2216.45   1773.48    415.98 o
 2   6   8   4376.70   3143.24    884.26 o
 3   6   8    178.90   1276.96    482.93 <
 4   6   8   2099.78   1641.67    369.06 o
 5   6   8    137.49    172.45    123.71 <
 6   6   8   1748.88   2406.67    564.59 o
 4   8   8   1399.27   2363.78    463.64 o
 0   2   9     20.39    205.69    234.54 <
 1   3   9     91.92    361.57    164.49 <
 2   3   9    356.81    141.45    225.50 <
 1   4   9    371.14    135.27    413.92 <
 2   4   9     67.13    300.00    294.05 <
 3   4   9    175.30    367.23    391.63 <
 2   5   9    167.41    153.81    228.92 <
 4   5   9     64.81    245.31    312.12 <
 3   6   9    114.35    292.83    201.81 <
 4   6   9     58.48    306.55    214.45 <
 5   6   9     72.57    701.83    318.58 <
 0   0  10   1675.12   1480.08    265.02 o
-1   1  10   2177.77   1972.15    368.17 o
 1   1  10   2227.64   2100.25    415.09 o
 0   2  10   1366.47   1853.92    268.11 o
 2   2  10   2660.31   2643.26    561.74 o
 1   3  10   2710.27   2702.03    382.03 o
 2   3  10    131.05    531.30    361.15 <
 3   3  10   2221.42   2504.10    615.96 o
 1   4  10     47.17    291.10    259.21 <
 2   4  10   2070.69   2498.16    432.32 o
 3   4  10    147.85    516.65    430.35 <
 4   4  10   2111.00   1532.34    636.42 <
 1   5  10   2198.31   2466.41    768.56 o
 2   5  10     87.97    447.16    336.89 <
 3   5  10   2018.08   1275.60    287.77 o
 4   5  10    180.03    348.32    314.18 <
 5   5  10   1037.35   3279.08   1002.25 o
 2   6  10   1927.36   2239.83    790.61 <
 3   6  10    142.77    624.43    327.01 <
 4   6  10   1190.21   2293.07    471.93 o
 5   6  10     92.46    434.66    214.22 <
 0   0  12   8218.02   7173.17    629.96 o
-1   1  12   7362.74   6763.80    745.47 o
 1   1  12   7337.28   6913.35    810.37 o
 0   2  12   5982.97   5752.93    507.05 o
 1   2  12     11.77    257.76    259.92 <
 2   2  12   4663.29   4581.42    714.57 o
-1   3  12   4241.27   4157.10   1101.61 o
 1   3  12   4219.80   3884.69    520.53 o
 2   3  12     20.00    189.21    205.74 <
 3   3  12   2562.50   2945.04    681.56 o
 0   4  12   3102.22   3024.69    743.04 o
 1   4  12     16.62    228.87    477.92 <
 2   4  12   2503.06   2018.74    374.45 o
 3   4  12     40.30    298.83    197.69 <
 4   4  12   1687.84   1077.21    461.07 <
 1   5  12   1922.43   1652.86    605.10 <
 2   5  12     29.15    308.57    235.85 <
 3   5  12   1401.90   1182.80    465.56 <
 2   6  12   1378.17    789.77    300.65 <
 1   2  13    202.85    105.73    193.43 <
 1   3  13     27.08    790.09    697.90 <
 1   4  13    408.65    582.48    507.19 <
 2   4  13     16.84     98.52    317.51 <
-1   1  14    470.72    406.19    188.42 <
 1   1  14    473.10    182.94    158.26 <
-2   2  14    469.89    300.79     88.68 o
 0   2  14    412.43    389.90    133.21 <
 1   2  14      6.39    227.14    123.29 <
 2   2  14    486.72    453.34    299.15 <
-1   3  14    591.56    393.32    157.37 <
 1   3  14    607.09    861.78    518.15 <
 2   3  14     43.86     88.87    109.00 <
-1   2   1    328.57    303.93     88.78 o
-2   3   1    179.12    207.24    121.97 <
-3   4   1     56.13     94.58    111.16 <
-4   5   1    168.36    218.06    152.18 <
-5   6   1     59.34    189.40    171.47 <
-2   5   3    249.13    211.78    284.83 <
