# Supplementary material for: Pressure-induced transformation of CH3NH3PbI3: the role of the noble-gas pressure transmitting media
Source: Acta Crystallogr B Struct Sci Cryst Eng Mater. 2019 May 18;75(Pt 3):361–70. doi: 10.1107/S2052520619004554 (PMC6549221; doi:10.1107/S2052520619004554)
Supplement: Supplementary file 11 [file b-75-00361-Xsup11.hkl]

#
# h,k,l, Fc-squared, Fo-squared, sigma(Fo-squared) and status flag
#
data_I
_shelx_title                             '   '
_shelx_refln_list_code                   4
_shelx_F_calc_maximum                    568.13
_exptl_crystal_F_000                     1088
_reflns_d_resolution_high                0.7971

loop_
 _symmetry_equiv_pos_as_xyz
 'x, y, z'
 '-x, -y, z'
 '-y, x, z+1/2'
 'y, -x, z+1/2'
 'x+1/2, -y+1/2, z'
 '-x+1/2, y+1/2, z'
 '-y+1/2, -x+1/2, z+1/2'
 'y+1/2, x+1/2, z+1/2'

_cell_length_a                           8.7468(15)
_cell_length_b                           8.7468(15)
_cell_length_c                           12.3980(10)
_cell_angle_alpha                        90
_cell_angle_beta                         90
_cell_angle_gamma                        90

_shelx_F_squared_multiplier              1.000

loop_
 _refln_index_h
 _refln_index_k
 _refln_index_l
 _refln_F_squared_calc
 _refln_F_squared_meas
 _refln_F_squared_sigma
 _refln_observed_status
2   2   0 305671.00 322767.00   3662.00 o
3   3   0  13889.50  13336.00    888.91 o
2   4   0   8439.11   9585.54    585.87 o
4   4   0  41157.60  37127.70   1732.00 o
2   5   0    383.98    238.54    300.63 <
3   5   0  29008.70  28465.50   1071.88 o
4   5   0    214.86    168.72    281.05 <
5   5   0   1310.17   1020.31    367.73 <
4   6   0   2121.54   2462.32    355.56 o
5   6   0    731.38    782.78    415.24 <
6   6   0   7945.21   7750.39   1068.65 o
4   8   0   3278.75   2804.07    723.60 o
5   8   0      5.59    426.90    361.07 <
6   8   0    804.10    745.78    307.28 <
5   9   0    438.60    592.20    302.53 <
1   2   1    532.71    729.88    122.91 o
2   3   1    265.42    374.70    107.77 o
3   4   1    305.74    404.22    168.02 <
 2   5   1    472.97    619.45    321.67 <
 3   5   1    288.36    184.37    153.83 <
 4   5   1    323.84    586.88    304.69 <
 3   6   1    284.68    383.44    151.93 <
 4   6   1    373.98    507.75    144.52 o
 5   6   1    131.23    531.13    248.23 <
 4   8   1    200.25    406.82    183.48 <
 5   8   1    205.78    305.13    182.09 <
 6   8   1     67.99    281.24    128.81 <
 5   9   1    232.44    490.01    336.17 <
 2   2   2  85957.00  84797.60   1276.72 o
 2   3   2    690.51    848.99    119.18 o
 3   3   2   8259.77   8303.75    495.01 o
 2   4   2   7345.81   6022.44    363.55 o
 3   4   2   1758.34   2022.18    198.88 o
 4   4   2  26899.10  29552.80   1251.56 o
 2   5   2    733.86    351.13    139.32 <
 3   5   2  26832.90  29973.10    782.59 o
 4   5   2    570.42    322.43    146.10 <
 5   5   2   2410.48   1947.92    306.21 o
 3   6   2    485.64    894.80    154.97 o
 4   6   2   3348.42   4192.30    331.74 o
 5   6   2    234.89    573.77    181.14 o
 6   6   2   7217.17   6479.57    677.61 o
 4   8   2   3925.20   2314.83    441.41 o
 5   8   2    458.76    294.42    168.66 <
 6   8   2    458.20    420.19    179.05 <
 5   9   2    709.14    645.80    288.66 <
 1   2   3    304.89    394.59    125.57 o
 2   3   3    335.33    126.40     66.97 <
 2   4   3    555.01     75.02    143.12 <
 3   4   3    541.55    536.57    139.64 o
 2   5   3    263.15    323.00    166.50 <
 3   5   3    169.74    141.60     80.08 <
 4   5   3    297.78    365.89    218.58 <
 3   6   3    159.32    380.65    134.44 <
 4   6   3    247.70    533.09    143.57 o
 5   6   3    484.42    342.26    129.12 <
 4   8   3    247.63    183.80    252.54 <
 5   8   3    180.21    567.62    305.95 <
 6   8   3     59.65    341.81    202.62 <
 1   1   4  85374.70  79198.70   1685.75 o
 1   2   4    931.56   1540.35    222.45 o
 2   2   4 114346.00 104855.00   1445.50 o
 1   3   4  54838.30  57483.30   1372.96 o
 2   3   4    647.31    539.61    106.12 o
 3   3   4  15184.10  13281.40    631.04 o
 2   4   4  12857.20  12906.70    564.58 o
 3   4   4    186.87    354.74    107.26 o
 4   4   4  18054.60  18614.90    860.01 o
 2   5   4    123.69    510.03    180.38 <
 3   5   4  15709.60  16167.70    638.20 o
 4   5   4    962.06    367.60    170.43 <
 5   5   4   2719.66   1903.57    337.57 o
 3   6   4    810.32    536.19    164.79 o
 4   6   4   2123.75   2986.23    279.34 o
 5   6   4    383.30    342.95    144.96 <
 6   6   4   3556.56   4640.24    600.63 o
 4   8   4   1940.96   1797.20    330.73 o
 5   8   4    189.55    160.87    213.13 <
 6   8   4    747.42    724.87    188.24 o
 0   2   5    305.22    456.62    233.79 <
 1   2   5    337.63    100.17    121.58 <
 2   3   5     99.65    258.88    220.48 <
 2   4   5    611.78    159.98    172.01 <
 3   4   5    425.04    289.73    125.89 <
 2   5   5    570.37    318.62    246.71 <
 3   5   5    352.63    161.12     75.46 <
 4   5   5    396.26    389.71    201.73 <
 3   6   5    299.82    406.06    154.85 <
 4   6   5    257.05    457.19    169.67 <
 5   6   5    552.86    263.63    115.44 <
 4   8   5    138.05    114.93    164.22 <
 5   8   5    289.09    393.01    481.20 <
 0   0   6  13901.00  13304.00    594.17 o
 1   1   6   8048.36   8316.30    591.19 o
 0   2   6   6840.13   5245.68    561.22 o
 1   2   6    253.15    355.12     99.85 o
 2   2   6  15244.30  14519.20    925.97 o
 1   3   6  12604.00  11424.10    644.34 o
 2   3   6   1209.73    267.24    211.30 <
 3   3   6   7228.89   8101.07    482.91 o
 1   4   6    651.48    617.04    218.46 <
 3   4   6    223.57    168.72     89.46 <
 4   4   6   8281.77  11733.50    913.80 o
 2   5   6     86.87    155.86    193.11 <
 3   5   6   9443.76   9946.49    574.46 o
 4   5   6   1156.97    336.62    124.18 <
 5   5   6   2999.36   4489.89    528.21 o
 2   6   6   6373.19   5889.14   1781.42 o
 3   6   6    876.24    338.84    226.31 <
 4   6   6   2852.59   3533.38    412.84 o
 5   6   6     14.61    257.23    168.40 <
 6   6   6   2434.75   2172.21    424.81 o
 4   8   6   1957.77    884.72    256.09 o
 5   8   6    560.35    274.97    266.10 <
 0   0   8  40076.60  42258.70   1227.23 o
-1   1   8  27832.70  32941.40   1221.72 o
 0   2   8  26182.50  27933.90   1278.55 o
 1   2   8    366.76    396.93    168.02 <
 2   2   8  17805.20  19983.00   1244.53 o
 1   3   8  15504.80  15148.30    754.46 o
 2   3   8    360.77    349.67    225.11 <
 3   3   8   8210.88   9524.02    911.52 o
 1   4   8    610.62    688.82    262.05 <
 2   4   8   9417.82   9916.01    494.25 o
 3   4   8     60.97    446.67    297.59 <
 4   4   8   4243.32   4333.52    599.17 o
 2   5   8      6.04    544.75    206.74 <
 3   5   8   4275.28   4064.70    372.42 o
 4   5   8    682.46    689.52    277.70 <
 5   5   8   1997.30   1774.07    306.78 o
 2   6   8   2404.52   1190.93    478.54 <
 3   6   8    543.30    927.74    301.14 o
 4   6   8   1814.26   1862.84    291.06 o
 5   6   8     21.76    249.63    185.38 <
 6   6   8   1497.10    845.57    213.90 o
 1   2   9    307.68    253.11     97.95 <
 1   3   9    205.66    135.46    123.48 <
 2   3   9    400.39    317.23    210.79 <
 1   4   9    299.64    206.48    154.34 <
 2   4   9    310.76    112.71    185.26 <
 3   4   9    434.51    496.79    126.40 o
 1   5   9    306.13    634.65    624.01 <
 2   5   9    461.46    229.23     93.90 <
 3   5   9    244.21    211.61    127.29 <
 4   5   9     74.97    378.94    236.07 <
 2   6   9    139.01    495.77    515.35 <
 3   6   9     74.83    481.96    183.04 <
 4   6   9    105.21    368.61    171.57 <
 5   6   9    414.42    935.79    241.14 o
 0   0  10   1273.73    999.91    197.87 o
-1   1  10   2131.32   1491.05    256.22 o
 1   1  10   2350.22   3579.82    591.12 o
 0   2  10   3063.20   2780.44    274.53 o
 1   2  10    108.49    268.51    155.10 <
 2   2  10   2631.91   1983.40    417.59 o
 1   3  10   2058.50   2450.73    304.69 o
 2   3  10    329.05    399.66    158.01 <
 3   3  10   2970.82   3081.96    601.14 o
 1   4  10    161.16    383.38    368.55 <
 2   4  10   2736.77   3875.76    455.92 o
 3   4  10     89.56    303.17    256.41 <
 4   4  10   1983.44   1394.12    520.35 <
 1   5  10   2083.41   3216.72    686.16 o
 2   5  10     54.33    367.79    143.06 <
 3   5  10   1832.60   1612.45    235.75 o
 4   5  10    346.43    159.22    337.63 <
 5   5  10   1447.02    381.03    296.32 <
 2   6  10   2288.19   2274.03    624.64 o
 3   6  10    258.98    397.12    136.15 <
 4   6  10   1913.67   1642.42    245.00 o
 0   0  12   7434.07   5868.04    512.18 o
-1   1  12   7151.97   6036.00    570.72 o
 1   1  12   6835.98   6581.44    744.26 o
 0   2  12   5938.29   5534.59    422.09 o
 1   2  12     55.46    193.18    134.95 <
 2   2  12   3407.95   5565.00    790.83 o
-1   3  12   3834.80   3869.30    901.01 o
 1   3  12   4002.99   2679.64    388.13 o
 2   3  12     91.34    225.62    253.81 <
 3   3  12   2414.24   3875.76    849.88 o
 0   4  12   1900.73   1751.52    426.52 o
 2   4  12   2755.28   2654.04    394.15 o
 3   4  12     79.18    424.18    296.32 <
 4   4  12   1484.63   1053.51    453.51 <
 1   5  12   1954.03   1944.95    481.20 o
 2   5  12     32.63    288.91    285.42 <
 3   5  12   1305.66    993.32    308.23 o
-1   2  13    216.24    606.27    313.94 <
 0   2  13     84.96    305.89    121.46 <
 1   2  13    236.60    261.54    232.01 <
 1   3  13     73.97    357.21    118.79 o
 2   3  13    365.75    343.97    233.98 <
 0   4  13      9.82     97.25    115.63 <
 1   4  13    293.88     72.23    123.93 <
 2   4  13    162.98    673.87    322.05 <
 3   4  13    403.33    110.24    134.00 <
 1   5  13     86.71   2794.57   1141.32 <
 1   1  14    819.41    371.91    281.69 <
-2   2  14    411.40    485.95    190.77 <
 0   2  14    420.73    341.56    121.96 <
 1   2  14     31.64    341.05    153.13 <
 2   2  14    403.46    740.33    320.08 <
-1   3  14    685.45    573.39    187.54 o
 1   3  14    710.11    466.69    286.19 <
-1   2   1    504.42    422.91    126.65 o
-2   3   1    242.44    151.04     68.68 <
-3   4   1    280.04    198.44     88.00 <
-4   5   1    310.91     85.53     70.45 <
-3   6   3    174.71    299.68    227.52 <
-5   8   3    190.58    307.35    195.84 <
