# Supplementary material for: Pressure-induced transformation of CH3NH3PbI3: the role of the noble-gas pressure transmitting media
Source: Acta Crystallogr B Struct Sci Cryst Eng Mater. 2019 May 18;75(Pt 3):361–70. doi: 10.1107/S2052520619004554 (PMC6549221; doi:10.1107/S2052520619004554)
Supplement: Supplementary file 12 [file b-75-00361-XIsup12.hkl]

#
# h,k,l, Fc-squared, Fo-squared, sigma(Fo-squared) and status flag
#
data_I
_shelx_title                             '   '
_shelx_refln_list_code                   4
_shelx_F_calc_maximum                    298.52
_exptl_crystal_F_000                     1112
_reflns_d_resolution_high                0.8053

loop_
 _symmetry_equiv_pos_as_xyz
 'x, y, z'
 '-x, -y, z'
 '-y, x, z+1/2'
 'y, -x, z+1/2'
 'x+1/2, -y+1/2, z'
 '-x+1/2, y+1/2, z'
 '-y+1/2, -x+1/2, z+1/2'
 'y+1/2, x+1/2, z+1/2'

_cell_length_a                           8.7222(15)
_cell_length_b                           8.7222(15)
_cell_length_c                           11.9979(15)
_cell_angle_alpha                        90
_cell_angle_beta                         90
_cell_angle_gamma                        90

_shelx_F_squared_multiplier              1.000

loop_
 _refln_index_h
 _refln_index_k
 _refln_index_l
 _refln_F_squared_calc
 _refln_F_squared_meas
 _refln_F_squared_sigma
 _refln_observed_status
-3   3   0  7069.24  6836.95   467.80 o
-1   3   0 90199.50 81745.80  1978.43 o
 1   3   0 88903.70 89115.10  1554.02 o
 3   3   0  8084.85  6620.93   729.65 o
-4   4   0 28635.80 27973.90  1159.56 o
-2   4   0  8897.17  9258.43   746.76 o
 0   4   0 85813.10 87387.50  1523.46 o
 2   4   0  8810.81  8283.11   584.21 o
 3   4   0  1573.23  1801.21   197.99 o
 4   4   0 28755.70 29456.10  1791.13 o
-5   5   0   940.29   629.12   201.66 o
-3   5   0 25079.70 27397.00  1437.91 o
-1   5   0 10715.70 11222.80   993.03 o
 1   5   0 11930.50 10289.70   641.65 o
 2   5   0   922.90   856.15   223.97 o
 3   5   0 24393.70 20695.40  1466.33 o
 4   5   0   587.90   207.47   124.66 <
 5   5   0   754.79   376.74   386.82 <
-6   6   0  6337.40  4641.59   544.79 o
-4   6   0  1761.27  2052.37   363.91 o
-2   6   0 10601.30 14915.70  1263.75 o
 0   6   0  7819.54  9798.33   621.79 o
 2   6   0 10581.50 11646.60   805.12 o
 3   6   0   769.33  1792.96   346.80 o
 4   6   0  1800.95   392.93   393.24 <
 5   6   0   532.24   399.35   426.24 <
 6   6   0  6155.47  1544.55   974.70 <
-4   8   0  2823.76  3199.70   684.12 o
-2   8   0  2029.56  2244.25   592.76 o
 0   8   0  2396.65  2038.31   621.49 o
 1   8   0   122.96   793.51   287.83 <
 2   8   0  2101.96  2690.97   479.41 o
 3   8   0   539.51   176.61   152.77 <
 4   8   0  2677.99  1415.61   597.96 <
-3   9   0  1215.74  3032.57   768.46 o
-1   9   0   932.69  1403.69   876.62 <
 1   9   0   953.27  1405.52   402.71 o
 2   9   0   341.45   841.48   548.15 <
 3   9   0  1180.91  1019.92   284.77 o
 1   3   1   694.22   284.47   186.08 <
 2   3   1   512.79   306.46   147.58 <
-3   4   1   136.38   397.82   121.00 o
 1   4   1  1733.30   349.55   190.97 <
 3   4   1   133.40   185.16   191.88 <
-4   5   1   120.65   301.88   137.80 <
 1   5   1  1446.81   490.71   230.38 <
 2   5   1   584.56   768.46   186.08 o
 3   5   1   530.91   507.82   252.69 <
-5   6   1    90.25   538.68   437.55 <
-3   6   1   840.88   499.27   257.58 <
-1   6   1   327.58   889.15   283.55 o
 1   6   1   303.44   271.33   200.13 <
 2   6   1  1535.13   404.24   205.33 <
 3   6   1   838.45   163.47   191.58 <
 4   6   1   174.60   387.44   282.02 <
 5   6   1    95.56   249.33   315.02 <
-5   8   1   300.60   785.57   593.99 <
-1   8   1   333.49   960.65   504.77 <
 0   8   1   829.04   724.76   257.58 <
 1   8   1   333.73   186.69   129.25 <
 2   8   1   660.93   599.18   193.72 o
 4   8   1   591.57   474.82   178.75 <
 5   8   1   303.49   250.55   206.86 <
-2   9   1   384.88   583.90   268.58 <
 1   9   1   497.54   327.24   399.66 <
 2   9   1   380.60   809.40   594.29 <
 3   9   1   649.49   294.85   223.05 <
 1   3   2 50826.30 50116.40  1420.80 o
 2   3   2   638.79  1158.33   195.24 o
 3   3   2  8726.37  8625.63   654.48 o
-4   4   2 24350.90 25779.10  1191.94 o
-2   4   2 10115.40  7269.31   755.01 o
 0   4   2 46012.10 50549.90  1511.24 o
 2   4   2  8951.85  8067.09   483.38 o
 3   4   2  1697.24  2236.92   210.52 o
 4   4   2 23426.00 25943.50  1255.50 o
-5   5   2  1775.61  1506.05   314.71 o
-3   5   2 29344.50 26381.70  1452.58 o
-1   5   2 11578.00 12696.50   903.51 o
 1   5   2 12221.70 12870.00   666.10 o
 2   5   2   970.73   459.55   133.52 o
 3   5   2 28582.00 31488.00  1176.36 o
 4   5   2   355.50   553.65   324.80 <
 5   5   2  1722.61   671.90   432.05 <
-6   6   2  5574.98  5374.29   611.40 o
-4   6   2  2655.67  2929.90   312.27 o
-2   6   2 12438.80 12763.70   828.34 o
 0   6   2 10282.00 13226.60   686.87 o
 2   6   2 11977.00 12936.00   740.96 o
 3   6   2   390.29   786.79   213.58 o
 4   6   2  2536.34   913.59   415.85 <
 5   6   2   797.11   387.44   174.77 <
 6   6   2  5536.64  1301.33   695.73 <
-4   8   2  3178.61  1709.54   327.85 o
-2   8   2  3527.72  4129.18   558.24 o
 0   8   2  2709.44  2524.14   346.49 o
 1   8   2   136.67   677.40   181.19 o
 2   8   2  3490.21  3416.03   497.43 o
 3   8   2   650.97   863.17   248.10 o
 4   8   2  3169.09  1301.03   390.80 o
 5   8   2   222.13   426.24   307.08 <
-1   9   2  1461.95  1238.08   344.35 o
 1   9   2  1477.09  1561.96   370.63 o
 2   9   2   319.83   898.31   381.94 <
 2   4   3   589.16   263.08   657.23 <
 3   4   3   639.46  1063.92   443.35 <
 1   5   3   896.76   237.41   312.88 <
 2   5   3   221.05   396.30   187.30 <
 3   5   3   692.92   531.35   119.47 o
 4   5   3   964.95   153.69   378.88 <
-5   6   3   463.91   248.10    92.28 <
-3   6   3  1342.92   923.98   378.27 <
 0   6   3  1064.39   360.24   117.64 o
 1   6   3  1274.14   839.65   452.52 <
 2   6   3  1097.99   550.60   362.69 <
 4   6   3   182.43   752.87   597.96 <
-3   8   3   589.81   195.86   340.69 <
-1   8   3   776.43   239.24   384.69 <
 0   8   3   851.90  1712.29   620.57 <
 2   8   3   507.11   639.51   256.36 <
 3   8   3   605.89   230.69   484.29 <
 4   8   3   504.63   465.96   222.44 <
-2   9   3   445.16   401.18   515.16 <
 1   9   3   398.45   955.45   366.66 <
 2   9   3   462.07   269.80   500.18 <
 4   6   4  2145.94   699.40   853.70 <
 6   6   4  3056.75   381.94   744.32 <
-4   8   4  1548.82  1451.36   470.24 o
-2   8   4  1717.58  3017.29  1284.22 <
 1   8   4   129.48   450.68   638.90 <
 2   8   4  1794.93  1762.71   526.46 o
 3   8   4   399.21  1283.91   453.13 <
 4   8   4  1467.11   773.65   308.91 <
-1   9   4  1169.73   503.54   844.84 <
 1   9   4  1200.96  1483.74   558.24 <
 3   4   0  2083.13  2249.45   342.83 o
 2   5   0  1222.02  1771.88   653.57 <
 4   5   0   778.44   339.16   229.47 <
 3   6   0  1018.68   222.13   348.02 <
 5   8   0   419.94   256.66   403.63 <
 1   3   1   919.22   386.52   274.99 <
 2   4   1   319.73   260.02    59.28 o
 3   5   1   702.98   325.71   237.72 <
 4   6   1   231.18   243.22   404.24 <
 4   8   1   783.31  1011.06   571.99 <
 2   3   2   845.83   713.76   117.03 o
 3   4   2  2247.34  2032.81   222.44 o
 2   5   2  1285.36   639.51   245.97 <
 4   5   2   470.72   259.11   252.69 <
 3   6   2   516.78   481.54   283.86 <
 5   6   2  1055.47   160.72   221.83 <
 5   8   2   294.13   251.47   222.74 <
 1  -2   3   723.56   826.20   165.00 o
 1   2   3   723.56   826.20   165.00 o
 1   3   3   962.61   323.88   336.71 <
 3   5   3   917.52   217.55   194.94 <
 4   6   3   241.56   564.96   213.27 <
 4   8   3   668.19   300.66   234.05 <
 1   2   4  1150.63  1812.82   243.22 o
 2   3   4   329.05   349.55   134.14 <
 3   4   4  1364.80   536.85   156.44 o
 2   5   4   831.43   817.65   272.55 o
 4   5   4   547.50   429.60   195.86 <
 3   6   4   698.42   505.07   213.58 <
 5   6   4   573.35   426.55   269.80 <
 0   2   5   112.50   228.55   216.33 <
 1   3   5   516.83   258.49   292.71 <
 2   4   5   175.81   578.40   386.21 <
 3   5   5   266.39   499.27   276.22 <
 4   6   5   173.45   810.32   537.46 <
 1   2   6   341.23   469.63   200.44 <
 2   3   6   367.37   791.68   215.11 o
 1   4   6   163.47   439.68   204.41 <
 3   4   6   871.89  1059.34   290.58 o
 2   5   6   564.95   660.29   391.71 <
 4   5   6   495.22   332.74   200.13 <
 5   6   6   385.76   882.42   544.79 <
 1   2   8    78.27   322.05   198.61 <
 2   3   8   279.06   377.66   358.71 <
 1   4   8   231.10   344.35   383.77 <
 3   4   8   378.61   865.01   351.38 <
 2   5   8   261.40   536.24   422.27 <
 4   5   8   281.77   795.65   356.58 <
 3   6   8   287.26   544.49   573.52 <
 0   2   9   134.05   197.99   271.63 <
 1   3   9   211.71   537.46   302.19 <
 2   4   9   156.80   547.24   354.13 <
 3   5   9   136.00   920.62   325.10 <
 4  -5   9    72.58   326.33   540.52 <
 4   5   9    72.58   326.33   540.52 <
 2   6   9   354.36   679.23   285.08 <
 3  -6   9   311.08   831.40   584.82 <
 3   6   9   311.08   831.40   584.82 <
 1   2  10   101.06   540.52   419.52 <
 1   4  10    51.69   681.68   316.55 <
 3   4  10   184.31   558.85   252.99 <
 2   5  10   134.54   826.81   340.69 <
 2   3  12    64.13   276.22   251.47 <
 3   4   0  1965.26  1889.51   295.77 o
 5   6   0   664.86   442.74   237.41 <
 5   8   0   396.18   310.44   106.94 <
 3   5   1   663.20   288.44   154.00 <
 4   6   1   218.10   492.24   132.00 o
 2   3   2   797.97   720.79   157.97 o
 3   4   2  2120.18  1575.71   246.88 o
 4   5   2   444.09   562.82   253.60 <
 3   6   2   487.54   843.01   373.99 <
 5   6   2   995.75   242.61   119.16 <
 5   8   2   277.48   435.41   131.69 o
 2   4   3   735.97   442.43   206.24 <
 3   5   3   865.60   387.13   302.49 <
 4   6   3   227.89   341.60   221.52 <
 4   8   3   630.38  1017.78   719.26 <
 1   2   4  1085.52  1585.80   160.41 o
 2   3   4   310.43   337.63   164.08 <
 3   4   4  1287.58   789.23   704.59 <
 2   5   4   784.39   807.26   323.88 <
 3   6   4   658.90   869.90   627.60 <
 0   2   5   106.13   156.75   212.05 <
 1   3   5   487.59   344.66   229.47 <
 2   4   5   165.87   351.99   398.13 <
 3   5   5   251.31   850.34   432.05 <
 4   6   5   163.64   874.17   333.05 <
 1   2   6   321.92   666.71   156.13 o
 2   3   6   346.58   424.41   179.97 <
 1   4   6   154.22   777.93   318.99 <
 3   4   6   822.56   530.43   410.05 <
 2   5   6   532.98   291.49   264.91 <
 4   5   6   467.20   617.82   371.24 <
 3   6   6   559.80   588.49   324.49 <
 5   6   6   363.94   919.70   449.16 <
 1   2   8    73.84   465.66   175.69 <
 2   3   8   263.27   395.38   211.44 <
 1   4   8   218.03   839.34   438.77 <
 2   5   8   246.61  1879.12   750.43 <
 4   5   8   265.83   726.29   285.38 <
 3   6   8   271.01   480.93   244.74 <
 0   2   9   126.47   413.10   225.19 <
 1   3   9   199.74   384.07   219.69 <
 0   4   9   544.65   821.93   503.54 <
 2   4   9   147.92   490.40   315.94 <
 1   5   9   387.23   509.04   534.71 <
 3   5   9   128.30   190.97   413.10 <
 2   6   9   334.31   403.32   667.93 <
 1   2  10    95.34   230.69   225.49 <
 2   3  10   127.54   443.35   264.61 <
 1   4  10    48.77   741.26   465.05 <
 3   4  10   173.88   902.28   318.08 <
 2   5  10   126.93   281.11   176.30 <
 1   2  12     0.36   336.71   337.63 <
