# Supplementary material for: Pressure-induced transformation of CH3NH3PbI3: the role of the noble-gas pressure transmitting media
Source: Acta Crystallogr B Struct Sci Cryst Eng Mater. 2019 May 18;75(Pt 3):361–70. doi: 10.1107/S2052520619004554 (PMC6549221; doi:10.1107/S2052520619004554)
Supplement: Supplementary file 13 [file b-75-00361-XIIsup13.hkl]

#
# h,k,l, Fc-squared, Fo-squared, sigma(Fo-squared) and status flag
#
data_I
_shelx_title                             '   '
_shelx_refln_list_code                   4
_shelx_F_calc_maximum                    1064.11
_exptl_crystal_F_000                     2234
_reflns_d_resolution_high                0.8000

loop_
 _symmetry_equiv_pos_as_xyz
 'x, y, z'
 '-x, -y, z'
 '-x, y, -z'
 'x, -y, -z'
 '-x, -y, -z'
 'x, y, -z'
 'x, -y, z'
 '-x, y, z'
 'x+1/2, y+1/2, z+1/2'
 '-x+1/2, -y+1/2, z+1/2'
 '-x+1/2, y+1/2, -z+1/2'
 'x+1/2, -y+1/2, -z+1/2'
 '-x+1/2, -y+1/2, -z+1/2'
 'x+1/2, y+1/2, -z+1/2'
 'x+1/2, -y+1/2, z+1/2'
 '-x+1/2, y+1/2, z+1/2'

_cell_length_a                           12.1294(12)
_cell_length_b                           12.1415(12)
_cell_length_c                           12.1734(15)
_cell_angle_alpha                        90
_cell_angle_beta                         90
_cell_angle_gamma                        90

_shelx_F_squared_multiplier              1.000

loop_
 _refln_index_h
 _refln_index_k
 _refln_index_l
 _refln_F_squared_calc
 _refln_F_squared_meas
 _refln_F_squared_sigma
 _refln_observed_status
   0   0   6   11997.   14741.    2016. o
   0   0   8  108581.   90403.    6112. o
   0   0  12   24870.   19866.    3797. o
   0   1   5    6085.    6855.    1304. o
   0   1   9     882.    2303.    1414. <
   0   1  13     846.    2523.    1071. <
   0   2  10    8008.    7470.    2780. o
   0   2  12   11024.   13379.    3629. o
   0   2  14    3291.    2531.    1411. <
   0   3  13     820.    1116.    1533. <
   1   0   5    8832.   11671.    2247. o
   1   0  13     349.    2903.    1591. <
   1   1   4    2055.    3226.     851. o
   1   1   6     667.    2163.     852. o
   1   1   8     954.    1970.     491. o
   1   1  12     339.    1495.    1247. <
   1   2   9    1025.    1221.     651. <
   1   2  11    1345.    2067.    2195. <
   1   3  10    1504.    1376.     896. <
   2   0   4  329838.  352064.   14674. o
   2   0   6   42991.   39023.    5764. o
   2   0   8   92419.   93104.    8348. o
   2   0  10    7088.    7196.    2198. o
   2   0  12   12985.   15463.    3792. o
   2   1   3   39755.   44247.    2603. o
   2   1   5    3695.    3394.     792. o
   2   1  11     508.    2604.    1388. <
   2   1  13    1409.    2857.    3607. <
   2   2   6   28652.   32842.    4478. o
   2   2   8   90393.   91669.   10356. o
   2   2  10    8154.    9137.    1365. o
   2   2  12   12923.   13301.    1982. o
   2   2  14    3491.    3956.    1384. o
   2   3   9    2878.    1778.    1455. <
   2   3  13    1122.    1257.    1658. <
   2   4  14    1257.    3787.    1934. <
   3   0   1   39248.   44187.    5669. o
   3   0   3   19354.   15317.    3790. o
   3   0   5   50260.   45613.    5863. o
   3   0   9    5012.    3739.    1672. <
   3   0  11    3227.    3271.    1810. <
   3   1   0   73262.   45220.    5604. o
   3   1   2   40126.   46468.    2632. o
   3   1   4    7225.    5461.    1000. o
   3   1   6    3917.    4090.    1936. <
   3   1   8     287.    1489.    2073. <
   3   1  10     582.    1350.    1514. <
   3   2   5   31634.   28636.    2683. o
   3   2   9    4448.    5458.    1726. o
   3   2  13     565.    1088.    2590. <
   3   3   8    4253.    1801.    1594. <
   3   3  10    1904.    1422.     528. o
   3   3  12     514.    3704.    1738. <
   4   0   0  958628. 1132320.   31051. o
   4   0   2  380311.  358424.    9609. o
   4   0   4  276160.  305369.   11389. o
   4   0   6   28052.   34912.    5509. o
   4   0   8   39194.   37670.    7281. o
   4   0  10    4243.    3314.    2724. <
   4   0  12   11866.   14179.    6501. <
   4   1   1    2017.    2047.     708. o
   4   1   3    5164.    5274.     756. o
   4   1   5    2814.    2605.     855. o
   4   1   9    1400.    3095.    2490. <
   4   1  11    2953.    2863.    1984. <
   4   1  13    1199.    1639.    1494. <
   4   2   2  188628.  175961.    7302. o
   4   2   4  159189.  157441.    9232. o
   4   2   6   46825.   44641.    3504. o
   4   2   8   37081.   38518.    3744. o
   4   2  10    9518.    8523.    2180. o
   4   2  12    5278.    7171.    2404. o
   4   3  11    2482.    1047.    2528. <
   4   3  13    1388.    1120.     444. o
   4   4  12    4343.    3335.    1789. <
   5   0   1    6282.    7448.    2873. o
   5   0   3   88380.   54136.    8530. o
   5   0   5    5878.    4343.    1614. o
   5   0   9    1461.    1064.     548. <
   5   0  11    2842.    2960.    3470. <
   5   1   0    8443.    8043.    1380. o
   5   1   2    3247.    3054.     562. o
   5   1   4     745.    1516.     662. <
   5   1   6    3649.    2354.    1090. <
   5   1   8    2578.    2055.     614. o
   5   1  10    2372.    2773.    3204. <
   5   2   1    3818.    4030.     826. o
   5   2   3   44009.   31335.    2840. o
   5   2   5    3667.    3188.     965. o
   5   2   9    5492.    3210.    2121. <
   5   2  11    2307.    3653.    4505. <
   5   3   6    1180.    4343.    2216. <
   5   3   8    3572.    6882.    3873. <
   5   3  10    2980.    2728.    3604. <
   6   0   0   11758.   13035.    3030. o
   6   0   2   35087.   33591.    6708. o
   6   0   4   31440.   30976.    2773. o
   6   0   6   40635.   34302.    7868. o
   6   0   8   18890.   23568.    5597. o
   6   0  10    9484.    9494.    3194. o
   6   0  12    3306.    2490.    1874. <
   6   1   1     675.    2095.     824. o
   6   1   3     838.    1894.     851. <
   6   1   5    2084.    2781.    1340. <
   6   2   0   41240.   26140.    5937. o
   6   2   2   29444.   28364.    2213. o
   6   2   4   38792.   43855.    3006. o
   6   2   6   30976.   42735.    4473. o
   6   2   8   17620.   15707.    2445. o
   6   2  10    5851.   10833.    2729. o
   6   2  12    3351.    6202.    2425. o
   6   3   3    2210.    2412.    2295. <
   6   3   5    3680.    3353.    3215. <
   6   4  10    4685.    4794.    3241. <
   6   4  12    2079.    2448.    5751. <
   7   0   1    8683.    6686.    1460. o
   7   0   3   15416.    3482.    2080. <
   7   0   5   13580.    9638.    2092. o
   7   0  11    1791.    2056.    1838. <
   7   1   0   11236.    8055.    3222. <
   7   1   2   10195.    6179.    1042. o
   7   1   4     758.    1842.     514. o
   7   2   1    5064.    6908.    1152. o
   7   2   3     722.    2126.    1429. <
   7   2   5    6102.    7824.    1395. o
   7   2   9    2045.    2256.    2539. <
   7   2  11    1447.    3389.    4153. <
   7   3   2   12419.    7007.    3628. <
   7   3   4    7372.    7359.    2088. o
   7   3   8    3417.    3332.    3913. <
   7   3  12     657.    3864.    4874. <
   8   0   0  107482.   80913.    9586. o
   8   0   2   93262.   91826.    6045. o
   8   0   4   41414.   35067.    4078. o
   8   0   6   14166.   12509.    3692. o
   8   0   8   13042.    6298.    2233. o
   8   0  12    4186.    6943.    3679. <
   8   1   1     954.    2192.    2327. <
   8   1   3    1730.     773.    1385. <
   8   1   5    2965.    5379.    4509. <
   8   2   0   89721.   87380.    5550. o
   8   2   2   91269.   96781.    5916. o
   8   2   4   29341.   32990.    3008. o
   8   2   6   15906.   12406.    2781. o
   8   2   8    5725.    6710.    1883. o
   8   2  10    2875.    4983.    1852. o
   8   2  12    1665.    3059.    2645. <
   8   3   1     299.    1732.    1845. <
   8   3   3    4273.    3312.    1322. o
   8   3   5    3046.    4952.    1460. o
   8   3   9     708.    1229.     442. o
   9   0   3    7854.    2948.    2969. <
   9   0   5    6032.    3394.    3516. <
   9   1   2    1032.    3642.    1268. o
   9   1   4     974.    1625.    1372. <
   9   1   6    1489.    1426.    1630. <
   9   1  10     740.    1534.    1330. <
   9   2   1    2029.    1075.    1006. <
   9   2   3    2877.    2983.    1589. <
   9   2   5    6216.    3423.    1640. <
   9   2   9    2302.    2998.    1266. <
   9   2  11     669.    3465.    8381. <
   9   3   0    5170.    3552.    1768. <
   9   3   2    4310.    4071.    1814. <
   9   3   4    2528.    2482.    1933. <
   9   3  10    1026.    3565.    2198. <
   9   4   5    4445.    2735.    2696. <
  10   0   2    8227.    5614.    1560. o
  10   0   4    2175.    3087.    5616. <
  10   0   6    9277.   13016.    3999. o
  10   0   8    2155.    2979.    2697. <
  10   0  10    3104.    3049.   13969. <
  10   1   1     552.    1352.    1822. <
  10   1   3    1491.    2306.     789. o
  10   1   5     765.    3183.    2913. <
  10   2   0    6858.    2505.    1266. <
  10   2   2    8370.    6359.    1241. o
  10   2   4    4146.    4179.    1477. o
  10   2   6    5426.    6872.    3070. <
  10   2   8    2868.    1799.    1901. <
  10   3   1     603.     871.     601. <
  10   3   3    1942.    3282.    1404. <
  10   3   9     648.    3227.    5770. <
  10   4   2    9871.    5857.    3746. <
  10   4   4    3635.    2384.    1634. <
  10   4   6    5987.    1549.    3773. <
  10   4   8    2350.    2234.    2348. <
  11   0   1     591.    3774.    2140. <
  11   0   3    3911.    7834.    4480. <
  11   1   2    1397.    2046.    1024. <
  11   1   8     312.    1102.    4608. <
  11   2   1     514.    2247.    3624. <
  11   2   3    3180.    5032.    4210. <
  11   2   5    1824.    1014.    3050. <
  11   3   0    3167.    1131.    1226. <
  11   3   2    4062.    5604.    2011. o
  11   3   4     869.    2079.    4601. <
  11   3   6     441.     821.    2122. <
  11   4   1    3063.    2297.   11760. <
  11   4   3    2505.    2753.    3251. <
  11   4   5    3050.    1733.    3558. <
  12   0   0   24630.    8043.    5583. <
  12   0   2   11103.    6722.    2372. o
  12   0   4    8451.    6101.    2844. <
  12   0   8    2501.    3830.    3780. <
  12   1   1     345.     720.    2114. <
  12   1   3     362.     831.    1283. <
  12   2   0   12748.   12134.    3002. o
  12   2   2   12965.   11574.    1933. o
  12   2   4    3550.    2862.    2052. <
  12   2   6    1544.    2934.    2483. <
  12   3   1    2384.    3163.    1249. o
  12   3   5    3560.    2700.    1589. <
  12   4   0   11816.    7072.    5684. <
  12   4   2    5243.    5558.    2144. o
  12   4   4    4304.    4060.    2628. <
  12   4   6     875.    1240.    6730. <
  12   4   8    1600.    3894.   17812. <
  13   0   1     864.    1840.    1828. <
  13   0   5    2262.    4604.     519. o
  13   1   0     334.    3634.    1562. <
  13   1   2     220.    2371.    1155. <
  13   2   1    1456.    2979.    5391. <
  13   2   3    1113.    4127.    2096. <
  13   2   5    2304.    2818.    2013. <
  13   3   2     553.    2388.    1542. <
  13   3   4     392.    2791.    2643. <
  13   4   1    1245.    1223.    3430. <
  13   4   3    1401.    1163.    4092. <
  13   4   5    1826.    3829.    5021. <
  14   0   0    8334.    3862.    3085. <
  14   0   2    3255.    1738.    1082. <
  14   0   4    1257.    1150.    1071. <
  14   2   0    3481.    3685.     424. o
  14   2   2    3450.    4725.    2379. <
  14   2   4    1268.    2022.    3357. <
  14   4   2    1947.    2393.    5117. <
