# Supplementary material for: Pressure-induced transformation of CH3NH3PbI3: the role of the noble-gas pressure transmitting media
Source: Acta Crystallogr B Struct Sci Cryst Eng Mater. 2019 May 18;75(Pt 3):361–70. doi: 10.1107/S2052520619004554 (PMC6549221; doi:10.1107/S2052520619004554)
Supplement: Supplementary file 14 [file b-75-00361-XIIIsup14.hkl]

#
# h,k,l, Fc-squared, Fo-squared, sigma(Fo-squared) and status flag
#
data_I
_shelx_title                             '   '
_shelx_refln_list_code                   4
_shelx_F_calc_maximum                    970.11
_exptl_crystal_F_000                     2288
_reflns_d_resolution_high                0.8030

loop_
 _symmetry_equiv_pos_as_xyz
 'x, y, z'
 '-x, -y, z'
 '-x, y, -z'
 'x, -y, -z'
 '-x, -y, -z'
 'x, y, -z'
 'x, -y, z'
 '-x, y, z'
 'x+1/2, y+1/2, z+1/2'
 '-x+1/2, -y+1/2, z+1/2'
 '-x+1/2, y+1/2, -z+1/2'
 'x+1/2, -y+1/2, -z+1/2'
 '-x+1/2, -y+1/2, -z+1/2'
 'x+1/2, y+1/2, -z+1/2'
 'x+1/2, -y+1/2, z+1/2'
 '-x+1/2, y+1/2, z+1/2'

_cell_length_a                           12.0192(10)
_cell_length_b                           12.0195(10)
_cell_length_c                           12.0213(10)
_cell_angle_alpha                        90
_cell_angle_beta                         90
_cell_angle_gamma                        90

_shelx_F_squared_multiplier              1.000

loop_
 _refln_index_h
 _refln_index_k
 _refln_index_l
 _refln_F_squared_calc
 _refln_F_squared_meas
 _refln_F_squared_sigma
 _refln_observed_status
   0   0   6   3450.99   3746.98   2652.85 <
   0   0  10   2710.65   6458.68   5587.47 <
   0   1  11   3103.80   2211.45   1250.18 <
   0   1  13   1637.97   1592.60   1778.08 <
   0   2  10   7133.66   2209.66   3769.27 <
   0   2  12   7453.52   6727.08   3557.93 <
   0   3  13   3706.60   2543.17   4431.81 <
   1   0   7  11348.50   5937.92   6143.01 <
   1   1   4   7959.32   7367.33   2549.41 o
   1   1   8   1580.83   2338.96   2467.37 <
   1   1  10   4105.71   5859.45   4150.92 <
   1   1  12   2092.95   5203.15   4786.71 <
   1   2   7   7638.50   6087.72   4417.55 <
   1   2  11    430.45   4957.03   3714.88 <
   1   2  13   2136.27   4016.28   9232.80 <
   1   3  10   5299.68   4749.26   1754.89 o
   1   3  12   1753.75   5510.79   3226.22 <
   1   4  13   2077.89   2548.52   1614.89 <
   2   0   4 258807.00 288837.00  19797.80 o
   2   0  12   9767.08   4432.71   6858.16 <
   2   1   3  22260.50  26071.00   5873.71 o
   2   1   5   8873.76   7932.68   2819.60 o
   2   1   7   6520.98   4225.83   1898.46 <
   2   1   9   2349.95   3824.56   3158.45 <
   2   1  13   1156.34   4449.65   6055.62 <
   2   2   6  58395.10  30680.30  10225.30 o
   2   2   8  74667.90  58293.10  14621.40 o
   2   2  10   6676.09   5717.66   3129.02 <
   2   2  12   3683.58   6756.51   3613.22 <
   2   3   9   6614.73   4068.89   4990.03 <
   2   3  11   3818.76   5254.86   3095.14 <
   2   3  13   3987.22   6217.91   4951.68 <
   3   0   1  79463.80  75775.10  11448.70 o
   3   0   3  34031.00  31017.30   7415.48 o
   3   0   5  58571.10  67454.50  10466.00 o
   3   0   9   1899.42   2921.25   6025.30 <
   3   1   0  79055.00  74667.60   4753.72 o
   3   1   2  92670.10  90758.50  13595.90 o
   3   1   4  11713.50   7367.33   2334.50 o
   3   1   6   6292.54   8752.16   2884.69 o
   3   1  10   6827.49   4320.35   3911.94 <
   3   1  12   2395.54   3318.96   8252.80 <
   3   2   3   2136.85   2910.55   3125.45 <
   3   2   5  42826.90  45906.30   4951.68 o
   3   2   7   4480.92   2913.23   2930.17 <
   3   2   9   6734.05   5349.39   1939.48 o
   3   3   8   3077.57   2816.03    608.15 o
   3   4  13   2184.38   3101.38   3996.66 <
   4   0   0 980731.00 941105.00  65262.70 o
   4   0   2 424924.00 435409.00  14937.10 o
   4   0   4 349085.00 379266.00  25647.40 o
   4   0   6  49358.40  45126.00  11911.50 o
   4   0  10   4788.64   4220.48  11189.20 <
   4   0  12   4929.09   2689.41   6482.75 <
   4   1   1   4749.05   2802.65    974.64 o
   4   1   3   5251.67   5925.43   1265.34 o
   4   1   5   3431.02   2001.00   1921.64 <
   4   1   7   6202.08   4906.20   4216.02 <
   4   1   9   2896.39   4147.36   1416.04 o
   4   1  11   1168.19  10001.50   7476.12 <
   4   1  13   1728.28   1322.41   2766.99 <
   4   2   2 222366.00 252758.00  27514.70 o
   4   2   4 170678.00 203485.00  25012.50 o
   4   2   6  52053.90  47361.50  10042.50 o
   4   2   8  36041.90  29505.90   5965.56 o
   4   2  10  15404.90   5780.98   5835.37 <
   4   2  12   9191.23   3629.27   3003.29 <
   4   2  14   1396.92   4556.65   3634.62 <
   4   3   9  10726.50  10765.70   8009.37 <
   4   3  11   1436.84  11749.20   7675.86 <
   4   3  13   3633.88   2400.49   1214.51 <
   4   4  12   2093.91   3553.48   5574.99 <
   5   0   3  90096.20  80462.80  14901.40 o
   5   0   5   4037.07   4087.61    900.63 o
   5   0   9   3435.87   2269.41   3295.77 <
   5   1   0  11458.70  14607.10   2683.16 o
   5   1   2   5597.97   4144.68   1187.76 o
   5   1   4   4786.69   4632.45   1782.53 o
   5   1   6   5081.96   8227.84   5132.70 <
   5   1  10   5957.41   2916.79   1351.84 <
   5   1  12   1648.76   2487.88   9266.68 <
   5   2   1   6784.83   5424.29   1490.05 o
   5   2   3  44173.60  45814.40   5113.08 o
   5   2   5   2640.52   3590.93   1795.02 <
   5   2   7   8775.26   7916.63   2586.86 o
   5   2   9   2408.97   3516.02   3964.56 <
   5   2  13   1946.21   4373.85   7447.59 <
   5   3   8   1541.91   3463.41   5207.60 <
   5   3  10   3227.70   4474.62   8106.56 <
   5   3  12   1626.85   3191.44   8989.36 <
   6   0   0   6726.01   8332.17   5191.55 <
   6   0   2  53286.20  38254.50  10952.90 o
   6   0   4  27766.70  34091.10   4315.89 o
   6   0  10  14457.10   3258.32  12920.00 <
   6   1   1   3008.22   3928.89   1567.63 o
   6   1   3   3723.98   2792.84   2161.51 <
   6   1   5   6250.81   6197.40   2602.02 <
   6   2   4  39447.30  42925.30   7572.43 o
   6   2   6  42731.40  34828.50   5958.43 o
   6   2   8  19477.60  11627.00   4854.49 <
   6   3   3   7374.70   2898.96   2895.39 <
   6   3   5   5143.09   6263.39   2445.08 o
   6   3   9   1427.09   3233.35   6258.04 <
   6   3  11    994.04   2099.98   9098.15 <
   6   4  10   8397.89   7550.13   7779.30 <
   6   4  12   1397.22   3897.68   9347.83 <
   7   0   1   8783.98   7058.80   2525.33 o
   7   0   5  16937.90  12905.80   3084.44 o
   7   0   7   2140.73   1741.52    482.42 o
   7   1   0   8854.56   6010.15   2152.59 o
   7   1   2  12155.70  10167.30   1992.09 o
   7   1   4   7632.25   8013.82   5937.02 <
   7   1   6   6259.29   2353.23   4092.07 <
   7   1   8   1562.04   6377.53   6290.14 <
   7   1  12   3338.29   2737.56   3266.34 <
   7   2   1   9935.74  10475.00   1785.21 o
   7   2   3  13912.00  13792.10   7613.45 <
   7   2   5   9539.15  10124.50   2722.40 o
   7   2   7   6264.05   5433.21   3701.50 <
   7   2   9   3433.25   3002.40   1315.28 <
   7   2  11   1416.15   5528.62   6498.80 <
   7   3   0   5301.29  12259.30   7526.06 <
   7   3   2  10317.50   5896.90   3173.61 <
   7   3   4   6333.13   3489.27   3538.32 <
   7   3   6   3144.48   3229.78   3463.41 <
   7   3   8   3619.74   2340.75   4363.15 <
   7   3  10   3146.27   2080.37   2706.35 <
   7   3  12   3741.73   2266.73   4441.62 <
   8   0   0 139123.00 134001.00  13098.40 o
   8   0   2 121434.00 108753.00  13835.80 o
   8   0   4  47576.60  29735.10   6665.55 o
   8   0   6  18253.60  26635.50   6070.78 o
   8   0  10   3072.59   2739.34   3394.75 <
   8   0  12   2394.92   1939.48   7686.57 <
   8   1   1   1959.96   3111.19   2474.50 <
   8   1   3   2800.20   3432.20   3397.43 <
   8   1   5   4958.55   7227.33   4039.46 <
   8   1   7    677.09   4054.62   3115.65 <
   8   1  11    481.83   1691.58   4850.03 <
   8   2   0 116629.00 106574.00  13379.30 o
   8   2   2 102233.00 102980.00   7625.04 o
   8   2   4  40179.00  33416.10   4133.09 o
   8   2   6  15566.10  17805.70   3227.11 o
   8   2   8   7802.26   9783.87   3400.10 o
   8   2  10   4060.83   4233.85   5786.33 <
   8   2  12   3586.94  10681.80   6007.47 <
   8   3   3   2443.32   5570.53   4477.29 <
   8   3   5   5260.04  10126.30   4468.37 <
   8   3  11   1554.86   4991.81   5220.09 <
   8   4  10   3474.54   4765.31   5130.92 <
   9   0   1   3855.18   4744.80   5463.53 <
   9   0   5   4260.93  16971.10   9243.50 <
   9   0   7   4070.00   2980.10   4093.85 <
   9   0   9   2970.89   2878.45   6100.21 <
   9   0  11   3248.25   4863.40   3652.46 <
   9   1   0   3730.08   4789.39   5458.17 <
   9   1   2   2399.87   5722.12   3348.38 <
   9   1   4    400.34   3991.31   3161.12 <
   9   2   1   5285.07  10213.70   3079.08 o
   9   2   3   5510.58   5879.06   2346.99 o
   9   2   5   8730.52   8307.20   3508.00 <
   9   2   7   3792.91   5522.38   6465.81 <
   9   2   9   5558.29   2237.31   2238.20 <
   9   2  11   1992.55   3296.66   1506.99 <
   9   3   2   5053.18   7411.92   2741.13 o
   9   3   4    602.57   2125.84   1845.85 <
   9   3   6   5491.88   5303.91   7815.86 <
   9   3   8   1073.02   7871.15   5837.15 <
   9   4   7    722.40   2300.62   3614.11 <
   9   4   9   4829.54   6045.81   5309.26 <
  10   0   4   8317.85   5659.70   3503.54 <
  10   0   6  17490.40   9657.25   5755.12 <
  10   0   8  10867.60   8588.09   3111.19 o
  10   0  10   8509.65   1289.42   6739.57 <
  10   1   1   5859.42   9584.13   2898.96 o
  10   1   3   4744.68   5196.90   2075.91 o
  10   1   5   3788.86   8483.76   4562.00 <
  10   1   7   2940.07   6966.06   9780.31 <
  10   2   0  11670.30   8734.33   3791.56 <
  10   2   2  11837.60  13786.80   2981.00 o
  10   2   4  13808.20  11710.00   2389.79 o
  10   2   6  16825.00  12331.50   4130.41 o
  10   2   8   5394.64  15015.60   7813.19 <
  10   2  10   3075.05   3789.78   3879.84 <
  10   3   3  10260.80   5149.64   3167.36 <
  10   3   5   4867.64   5085.44   5628.49 <
  10   3   7   5225.68   1864.57   3277.94 <
  10   3   9   4888.47   3457.17   3952.96 <
  10   4   4   5449.18  11540.50   6974.09 <
  10   4   6   4947.78  11707.30   4306.97 o
  10   4   8   4236.41  10315.30   3643.54 o
  10   4  10   6427.52   3186.09   2828.51 <
  11   0   1   3043.66   4177.68   3426.85 <
  11   0   3  11418.40   9482.48   4126.85 <
  11   0   5   6124.84   5289.64   4532.58 <
  11   0   9   1649.19   2158.84   6888.48 <
  11   1   0   3968.02  10867.30   7777.52 <
  11   1   2   1217.29   3328.76   2377.31 <
  11   1   4   3902.10   5525.95   3328.76 <
  11   1   6    579.89   6531.80   5680.21 <
  11   1  10   2703.52   8070.00   3527.62 <
  11   2   1    600.80   3601.63   3720.23 <
  11   2   3   7937.67   8831.53   5108.62 <
  11   2   5   3982.61   8201.98   4444.30 <
  11   2   7   1721.55   1712.98   2116.93 <
  11   3   2   4249.13   3502.65   1028.15 o
  11   3   4   3460.48   3153.99   4881.24 <
  11   4   1    965.72  11702.80  20473.70 <
  11   4   3    585.10   1749.54   4204.43 <
  11   4   7    301.27   4092.07   3041.63 <
  12   0   2  19443.60  13066.30   4297.16 o
  12   0   4   7980.81  22332.10  15292.90 <
  12   0   6   1387.15   4466.59   3482.14 <
  12   1   1   2279.29   5410.02   2683.16 <
  12   1   3   2873.35   5510.79   8308.09 <
  12   1   7   1078.90   3218.19   3433.09 <
  12   2   0  14399.60  16270.20   4096.53 o
  12   2   2   9844.67  12887.90   3777.30 o
  12   2   4   7991.75  11315.80   3393.86 o
  12   2   6   1804.75   4941.87   4201.75 <
  12   2   8   2912.38  11605.60   8595.22 <
  12   3   1   3382.28   5306.58   1976.04 o
  12   3   3   1175.50   6770.78   3617.68 <
  12   3   5   2647.31   4192.83   6996.38 <
  12   3   7  10741.70  16412.90   5937.92 o
  12   4   0   4983.90   7756.12   6813.58 <
  12   4   2   8474.36  16579.60   5595.50 o
  12   4   4   5580.88  10502.60   4442.51 <
  12   4   6   3440.33   3665.83   6776.13 <
  13   0   1   2901.77   6734.22   3781.75 <
  13   0   3   7285.42   7476.12   5380.60 <
  13   1   0   1479.51   7861.34   6514.85 <
  13   1   2    923.69   6996.38   4356.91 <
  13   1   4   2122.80   3392.97   4441.62 <
  13   1   6   2461.06   8468.60   5271.81 <
  13   2   5   3612.96   2131.19   2304.19 <
  13   3   0   3156.19   4033.22   4033.22 <
  13   3   2    570.24   3083.54   1829.79 <
  13   3   4   1651.60   3806.72   3680.99 <
  13   3   6   1585.28   2730.43   6619.19 <
  13   4   1   1549.17   6081.48   4944.55 <
  14   0   2   5068.46   4531.69   1183.30 o
  14   0   4    845.50   5626.71   4337.29 <
  14   1   1    482.42   4083.15   2561.00 <
  14   1   3   1048.29   1598.84   1936.80 <
  14   1   5    216.48   5748.87   6509.50 <
  14   2   0   2927.96   5542.89   5343.14 <
  14   3   3    171.62   5105.06   5981.61 <
