# Supplementary material for: Pressure-induced transformation of CH3NH3PbI3: the role of the noble-gas pressure transmitting media
Source: Acta Crystallogr B Struct Sci Cryst Eng Mater. 2019 May 18;75(Pt 3):361–70. doi: 10.1107/S2052520619004554 (PMC6549221; doi:10.1107/S2052520619004554)
Supplement: Supplementary file 15 [file b-75-00361-XIVsup15.hkl]

#
# h,k,l, Fc-squared, Fo-squared, sigma(Fo-squared) and status flag
#
data_I
_shelx_title                             '   '
_shelx_refln_list_code                   4
_shelx_F_calc_maximum                    760.33
_exptl_crystal_F_000                     2284
_reflns_d_resolution_high                0.7995

loop_
 _symmetry_equiv_pos_as_xyz
 'x, y, z'
 '-x, -y, z'
 '-x, y, -z'
 'x, -y, -z'
 '-x, -y, -z'
 'x, y, -z'
 'x, -y, z'
 '-x, y, z'
 'x+1/2, y+1/2, z+1/2'
 '-x+1/2, -y+1/2, z+1/2'
 '-x+1/2, y+1/2, -z+1/2'
 'x+1/2, -y+1/2, -z+1/2'
 '-x+1/2, -y+1/2, -z+1/2'
 'x+1/2, y+1/2, -z+1/2'
 'x+1/2, -y+1/2, z+1/2'
 '-x+1/2, y+1/2, z+1/2'

_cell_length_a                           11.9000(10)
_cell_length_b                           11.9900(10)
_cell_length_c                           11.9200(10)
_cell_angle_alpha                        90
_cell_angle_beta                         90
_cell_angle_gamma                        90

_shelx_F_squared_multiplier              1.000

loop_
 _refln_index_h
 _refln_index_k
 _refln_index_l
 _refln_F_squared_calc
 _refln_F_squared_meas
 _refln_F_squared_sigma
 _refln_observed_status
   4   0   0 520162.00 578099.00  39101.70 o
   6   0   0  50535.10  31529.30  30484.70 <
   8   0   0  36096.00  27436.20   8207.32 o
  14   0   0   7174.88   1549.12   1967.63 <
   5   1   0   6550.31   6205.59   1517.74 o
   7   1   0    579.46   1805.32   1938.40 <
   9   1   0   3818.57   1596.94   1680.34 <
  11   1   0    937.57   2766.13   3312.59 <
  13   1   0    905.92   7024.59   3524.53 <
   6   2   0  12095.20  12311.10   4335.14 o
   8   2   0  19224.40  21554.10   3224.18 o
  10   2   0   3738.02   3411.81   1079.47 o
  12   2   0    836.45   5112.17   4754.71 <
  14   2   0   2419.57   1872.13   1287.59 <
   7   3   0   4628.69   3227.68   2752.38 <
   9   3   0   3096.43   3629.99   2995.47 <
  11   3   0   1533.94   1677.96   1983.64 <
  13   3   0   1474.14   2109.38   2863.78 <
  12   4   0   2405.39   3801.66   3566.77 <
   3   0   1  27179.90  26816.40   2009.32 o
   5   0   1   5962.78   6477.19   1449.22 o
   7   0   1   4799.41   4783.22   1844.15 o
   9   0   1   1313.56   2466.33   3081.62 <
   4   1   1   1570.76   1216.58    776.07 <
   6   1   1   8298.17   3737.92   2763.55 <
   8   1   1   1993.96   1510.12   3076.68 <
  10   1   1   2696.73   2303.97   1140.92 <
  12   1   1   1628.03   1663.28    797.54 <
   5   2   1   5282.60   3124.41   1628.36 <
   7   2   1   4884.90   4434.17   1213.52 o
  11   2   1    537.18   2541.71   1328.93 <
  13   2   1   1469.92   1314.80   1702.42 <
   8   3   1   4998.40   2819.49   1964.33 <
  10   3   1   1114.80   2720.56   3802.68 <
  12   3   1   1601.67   3382.42   1955.59 <
  13   4   1   1886.42   3463.86   2246.19 <
   4   0   2 205801.00 199784.00   7646.92 o
   8   0   2  22562.40  21429.90   3317.46 o
  10   0   2    853.99   1927.21   1481.85 <
  12   0   2   1556.25   3917.08   2133.51 <
  14   0   2    401.01   1226.42   2375.72 <
   3   1   2  32862.10  35429.80   3651.62 o
   5   1   2   1128.87   1596.33    616.14 o
   7   1   2   3394.30   3033.93    862.07 o
   9   1   2   4201.43   3122.24   2116.84 <
  13   1   2    646.76   2470.69   1214.65 <
   4   2   2 118588.00 114560.00   6895.64 o
   6   2   2   6679.13  10409.00   2159.59 o
   8   2   2  23538.10  22121.00   3478.50 o
  10   2   2   3034.92   2301.09   1296.81 <
  12   2   2    863.15   2703.84   1625.88 <
  14   2   2   1156.54   3312.24   2027.88 <
   7   3   2   3244.80   2354.15   3010.07 <
   9   3   2   2262.92   1439.59    832.03 <
  11   3   2   1641.41   2944.53   1556.49 <
  13   3   2   2136.42   4117.03   1980.15 <
  12   4   2   3141.06   4605.87   3255.41 <
  14   4   2   1810.47   1688.69   3479.93 <
   1   0   3  29058.10  25993.00   3282.87 o
   5   0   3  20609.80  22090.10   3618.22 o
   7   0   3  14930.90   1957.47   3524.86 <
  11   0   3   3948.23   4034.42   1362.52 o
  13   0   3   4701.44   1613.07   4129.92 <
   2   1   3  45036.00  49974.20   4124.75 o
   4   1   3   2650.20   2312.89    801.12 o
   6   1   3   1865.26   3000.91   1354.34 <
   8   1   3   2535.97   1098.94   1258.88 <
  10   1   3   2111.69   3142.47   1662.77 <
  12   1   3   1409.24   6650.83   3649.84 <
  14   1   3   2463.68   1222.27   4650.63 <
   3   2   3   1046.85   1207.70   1412.36 <
   5   2   3  14456.90  15014.40   2923.38 o
   7   2   3   2606.10   2447.05   1441.68 <
   9   2   3   3415.12   1645.40    822.46 <
  11   2   3    626.26   1686.88   1314.89 <
  13   2   3   1429.36   2674.14   5193.49 <
   8   3   3   2124.44   2008.10   1365.07 <
  10   3   3   5426.94   4056.08   2602.87 <
  12   3   3   2911.81   3390.04   1652.93 <
  14   3   3    220.89   4780.91   5263.43 <
  13   4   3   1433.58   1215.60   2612.78 <
   2   0   4 180987.00 169898.00  10739.60 o
   4   0   4 116303.00 140584.00  13548.00 o
   6   0   4   4815.07   6025.22   1479.71 o
   8   0   4  11456.50   9398.66   2360.79 o
  10   0   4   8132.92   4265.76   4143.57 <
  12   0   4   1818.70   1291.46   5302.27 <
  14   0   4   1911.24   2938.64   5564.46 <
   1   1   4   2464.27   3981.77   1718.30 <
   3   1   4   3553.99   1656.35    813.55 <
   5   1   4   1811.98   2025.37   1154.94 <
   7   1   4   1826.72   1419.25    728.44 <
   9   1   4   1169.34   5770.04   4670.81 <
  11   1   4    367.18   2835.06   1750.98 <
  13   1   4   1329.94   5658.50   3980.19 <
   4   2   4  59574.60  59390.00   9249.54 o
   6   2   4  11054.40   8022.98   2101.03 o
   8   2   4   4668.89   5357.19   1811.99 o
  10   2   4   1025.83   1317.07    263.42 o
  12   2   4   2957.17   1547.92   2187.05 <
   7   3   4    415.52   1322.84   3069.85 <
   9   3   4   3821.79   3877.50   3841.74 <
  11   3   4   1427.04   2293.94   1548.57 <
  10   4   4    613.28   1072.65   5223.12 <
  12   4   4   2173.41   2716.52   1660.02 <
   1   0   5   2810.44   2591.58    833.76 o
   5   0   5   1496.06   2149.73   2062.71 <
   7   0   5   3404.44   3361.77   1507.55 <
   9   0   5    849.19   2318.04   2043.33 <
   0   1   5   6193.21   5240.74   1815.10 o
   2   1   5   3634.77   2772.59   1755.86 <
   6   1   5   4527.07   1440.55   1258.07 <
   8   1   5   4134.72   2682.33   1568.30 <
  10   1   5   1509.82   1692.48    960.81 <
   3   2   5  13275.90   9920.31   3691.19 o
   5   2   5   3217.26   3916.71   1590.81 <
   7   2   5   1707.85   3829.90   2070.73 <
  11   2   5    479.78   4907.06   3003.96 <
  13   2   5    687.09   2183.89   2722.45 <
   6   3   5   6131.00   2407.66   1897.32 <
   8   3   5   1274.80   3238.74   1646.18 <
  10   3   5    540.82   2324.92   1744.63 <
  12   3   5   2945.73   1358.83   4076.02 <
  13   4   5   1506.47   1493.40   4293.41 <
   2   0   6  13184.50   7130.50   2971.75 <
   4   0   6  31794.60  37167.60   3004.05 o
   8   0   6   4177.83   4542.21   2041.08 <
  10   0   6   1911.53   5199.59   2649.89 <
  12   0   6   5246.31   2729.61   1003.07 o
   5   1   6   5327.52   6766.61   2347.86 o
   7   1   6   2159.16   1750.46    714.68 <
   9   1   6   3123.57   2323.97   1209.03 <
  11   1   6    491.80   1035.04   2071.96 <
  13   1   6   1608.49   3929.67   6154.49 <
   2   2   6   6444.89   9463.51   3266.78 o
   4   2   6  14649.90  11315.60   2696.27 o
   6   2   6  10724.40   9227.87   2962.61 o
   8   2   6   6065.18   5501.93   2251.33 <
  10   2   6    644.11   2371.97   3702.32 <
  12   2   6   2761.45   2303.68   1449.63 <
   7   3   6   2013.30   3325.65   1844.14 <
   9   3   6   7009.81  11268.90   6518.25 <
  11   3   6   2843.05   3254.32   2317.45 <
  13   3   6    972.98   2672.91   3199.12 <
  10   4   6   3400.62   2540.16   2704.01 <
  12   4   6    663.62   4305.89   4071.69 <
   3   0   7   3509.99   4535.41   2237.78 <
   5   0   7   1793.85   5391.60   3347.83 <
   7   0   7   1270.03   2469.28   2289.65 <
   9   0   7   3897.14   3187.15   2147.50 <
   2   1   7   4490.20   3547.16   1207.34 o
   4   1   7   5866.11   2738.79   2277.85 <
   8   1   7    699.48   1578.72   1222.61 <
  10   1   7   1961.98   3207.33   3005.49 <
  12   1   7   2341.14   4191.40   4327.30 <
   1   2   7   3689.09   2886.42   1584.19 <
   3   2   7   2651.17   1398.53   2323.99 <
   5   2   7   2156.09   2638.15   1838.51 <
   7   2   7   4415.78   2134.35   1240.14 <
  11   2   7   1182.64   2093.86   1884.57 <
   4   3   7   6148.30   2298.34   3086.09 <
   6   3   7   5243.79   1648.53   2698.16 <
   8   3   7   3835.91   2899.74   2419.12 <
  10   3   7   1288.50   1408.87   1152.11 <
  12   3   7    898.03   1314.61   5141.78 <
   9   4   7    108.57   2496.09   5018.51 <
  11   4   7   1176.89   4368.72   2511.93 <
   2   0   8  18733.00  12100.60   5235.80 <
   4   0   8  18316.00   7793.57   3480.94 <
   6   0   8   4273.48   3187.32   2818.49 <
   8   0   8   6718.17   1273.84   2762.82 <
  10   0   8   5137.64   2677.94   4835.95 <
   1   1   8   1949.95   1826.26   1096.79 <
   3   1   8   6015.83   5497.33   3157.97 <
   5   1   8   1326.04   2821.46   3334.46 <
   7   1   8    559.00   1195.58   1190.41 <
   9   1   8   1262.76   1443.03   2149.02 <
  11   1   8    121.79   3051.44   2138.22 <
   0   2   8  22538.70  11224.20   3843.31 o
   2   2   8  20384.70  18447.90   3836.47 o
   4   2   8   2335.35   1499.87   3211.39 <
   6   2   8   2803.86   2476.03   1068.15 <
   8   2   8   1279.97   3986.80   2208.77 <
  10   2   8    977.06   3301.83   2499.89 <
   3   3   8   1948.36   5328.81   3794.99 <
   7   3   8   1680.63   1722.70   4819.88 <
   9   3   8    585.35   1130.96   2743.92 <
  11   3   8   2105.01   4310.04   4018.44 <
  10   4   8    907.28   3091.94   2450.41 <
   1   0   9   2252.11   4372.04   2531.58 <
   3   0   9   1941.71   3920.84   1939.02 <
   7   0   9   2323.95   1749.97   2073.89 <
   2   1   9    128.14   1938.48   2054.64 <
   4   1   9    831.61   2643.96   1667.94 <
   6   1   9   2681.81   3839.69   1857.47 <
   8   1   9   1462.19   3234.97   1627.13 <
  10   1   9    670.32   2315.22   5657.75 <
   1   2   9   2184.68   1056.15   1163.42 <
   3   2   9   2347.92    977.97   1813.87 <
   7   2   9   1435.48   1335.91    923.70 <
   2   3   9   2960.30   1108.76   2294.71 <
   8   3   9    538.65   2309.79   1424.16 <
  10   3   9   3975.70   6444.81   6578.99 <
   9   4   9   3412.36   1139.60   5456.54 <
   2   0  10   1919.07   1719.60   2496.62 <
   4   0  10   2965.19   2979.41    781.18 o
   1   1  10   2642.70   1875.60   1460.68 <
   5   1  10   1992.17   1782.13   2580.52 <
   9   1  10   1219.26   2191.02   1884.27 <
   2   2  10   1506.03   1587.09   1218.41 <
   4   2  10   1079.61   2152.01   2702.00 <
   6   2  10   1534.28   1102.75    754.29 <
   1   3  10   1349.45   4686.84   2784.92 <
   3   3  10   4490.52   1530.30   1297.98 <
   5   3  10   1464.96   1624.49   1697.86 <
   7   3  10   1176.18    985.53   2743.02 <
   3   0  11   1500.27   5333.38   3636.38 <
   2   1  11   1266.72   2350.32   1022.80 <
   6   1  11    312.33   2716.84   4505.34 <
   1   2  11    380.86   2202.33   1678.90 <
   5   2  11    499.33   2260.02   1933.66 <
   4   3  11    222.93   3157.87   3298.48 <
   6   3  11   5785.96   1925.35   1745.57 <
   8   3  11    673.73   2134.07   1430.86 <
   3   4  11   3145.78   7365.62   5072.97 <
   7   4  11   1076.35   2182.94   4517.81 <
   4   0  12   1342.13   2161.81   1520.84 <
   8   0  12   2144.64    975.56   4652.50 <
   1   1  12   1915.15   1182.13   1009.89 <
   3   1  12   1367.01   3902.39   3118.25 <
   5   1  12   1098.56   2794.10   2581.48 <
   0   2  12   1350.07   3540.11   1734.30 <
   2   2  12    974.15   2039.86    935.03 <
   1   3  12    731.84   2006.27   1322.94 <
   3   3  12   3780.40   2093.07   1123.27 <
   5   3  12    290.85   1557.47   3371.22 <
   7   3  12    931.61   1307.48   3837.30 <
   4   4  12   1822.89   5473.18   3143.39 <
   2   1  13   1033.85   4520.11   3743.01 <
   6   1  13    574.18   2821.51   1249.93 <
   5   2  13    706.44   5018.64   4826.76 <
   0   3  13   3513.64   3873.32    960.10 o
   4   3  13   1650.09   6289.59   4056.84 <
   1   4  13   1802.71   4430.81   2280.80 <
   3   4  13    533.65   1448.88    658.37 <
   2   0  14   2410.52   4386.16   3150.53 <
   2   2  14   1435.96   5903.82   3615.86 <
